# Supplementary material for: OsNPR1 Enhances Rice Resistance to Xanthomonas oryzae pv. oryzae by Upregulating Rice Defense Genes and Repressing Bacteria Virulence Genes
Source: Int J Mol Sci. 2023 May 12;24(10):8687. doi: 10.3390/ijms24108687 (PMC10218434; doi:10.3390/ijms24108687)
Supplement: Supplementary file 1 [file ijms-24-08687-s001.zip]

Archive with 5 entries (5 files):
- Figure S1.JPG
- Table S1 Rice genes in cluter 1, 5 and 6.xlsx
- Table S2 IDs for unique R genes in rice.xlsx
- Table S3 Xoo genes with altered expression profiles between TP309 and OsNPR1-OE.xlsx
- Table S4 Primers for real time PCR.pdf
