# Supplementary material for: OsNPR1 Enhances Rice Resistance to Xanthomonas oryzae pv. oryzae by Upregulating Rice Defense Genes and Repressing Bacteria Virulence Genes
Source: Int J Mol Sci. 2023 May 12;24(10):8687. doi: 10.3390/ijms24108687 (PMC10218434; doi:10.3390/ijms24108687)
Supplement: Supplementary file 1 [file ijms-24-08687-s001.zip › Table S1 Rice genes in cluter 1, 5 and 6.xlsx]

## Sheet: Cluster1 
Gene ID	Description
LOC_Os06g16050	transposon protein, putative, CACTA, En%2FSpm sub-class, expressed
LOC_Os04g01810	terpene synthase, putative, expressed
LOC_Os04g52720	Cupin domain containing protein, expressed
LOC_Os01g10870	CAMK_KIN1%2FSNF1%2FNim1_like.7 - CAMK includes calcium%2Fcalmodulin depedent protein kinases, expressed
LOC_Os12g35330	OsGrx_C12 - glutaredoxin subgroup III, expressed
LOC_Os07g40830	app1, putative, expressed
LOC_Os09g08990	cytochrome P450, putative, expressed
LOC_Os07g40850	retrotransposon protein, putative, unclassified, expressed
LOC_Os02g53850	OsSub21 - Putative Subtilisin homologue, expressed
LOC_Os11g28540	expressed protein
LOC_Os04g16818	chloroplast 30S ribosomal protein S19, putative
LOC_Os07g40890	igA FC receptor precursor, putative, expressed
LOC_Os10g37160	transposon protein, putative, unclassified, expressed
LOC_Os05g20100	glycerol-3-phosphate acyltransferase, putative, expressed
LOC_Os09g29710	beta-expansin precursor, putative, expressed
LOC_Os07g04930	retrotransposon protein, putative, unclassified, expressed
LOC_Os07g32710	retrotransposon protein, putative, unclassified, expressed
LOC_Os07g07790	LTPL75 - Protease inhibitor%2Fseed storage%2FLTP family protein precursor, expressed
LOC_Os06g16350	peroxidase precursor, putative, expressed
LOC_Os01g61160	laccase precursor protein, putative, expressed
LOC_Os07g40860	retrotransposon protein, putative, unclassified, expressed
LOC_Os09g34920	glycosyl hydrolase family 29, putative, expressed
LOC_Os07g40870	igA FC receptor precursor, putative, expressed
LOC_Os11g37970	WIP5 - Wound-induced protein precursor, expressed
LOC_Os08g37300	expressed protein
LOC_Os11g44270	retrotransposon protein, putative, unclassified, expressed
LOC_Os01g66640	S-domain receptor-like protein kinase, putative, expressed
LOC_Os02g53840	subtilisin N-terminal Region family protein, expressed
LOC_Os11g24060	permease domain containing protein, putative, expressed
LOC_Os11g31090	transferase family protein, putative, expressed
LOC_Os04g27670	terpene synthase family, metal binding domain containing protein, expressed
LOC_Os09g17560	O-methyltransferase, putative, expressed
LOC_Os12g43450	thaumatin family domain containing protein, expressed
LOC_Os03g53350	anthocyanin 3-O-beta-glucosyltransferase, putative, expressed
LOC_Os03g17350	white-brown complex homolog protein, putative, expressed
LOC_Os11g26570	dehydrin, putative, expressed
LOC_Os04g46200	oleosin, putative, expressed
LOC_Os03g57970	LTPL73 - Protease inhibitor%2Fseed storage%2FLTP family protein precursor, expressed
LOC_Os04g33150	desiccation-related protein PCC13-62 precursor, putative, expressed
LOC_Os07g11510	RAL6 - Seed allergenic protein RA5%2FRA14%2FRA17 precursor, expressed
LOC_Os07g23660	retrotransposon protein, putative, unclassified, expressed
LOC_Os01g42370	pleiotropic drug resistance protein, putative, expressed
LOC_Os05g32070	LRP1, putative, expressed
LOC_Os10g21388	expressed protein
LOC_Os05g27350	expressed protein
LOC_Os10g17930	OsFBX381 - F-box domain containing protein, expressed
LOC_Os03g52860	lipoxygenase, putative, expressed
LOC_Os12g27254	transferase family protein, putative, expressed
LOC_Os08g33740	CSLA11 - cellulose synthase-like family A, expressed
LOC_Os07g34280	CXE carboxylesterase, putative, expressed
LOC_Os12g37320	lipoxygenase 2.2, chloroplast precursor, putative, expressed
LOC_Os11g37950	WIP3 - Wound-induced protein precursor, expressed
LOC_Os03g48750	Cupin domain containing protein, expressed
LOC_Os02g39510	expressed protein
LOC_Os12g13810	caffeic acid 3-O-methyltransferase, putative, expressed
LOC_Os08g35750	Cupin domain containing protein, expressed
LOC_Os11g42200	laccase precursor protein, putative, expressed
LOC_Os07g23640	retrotransposon protein, putative, Ty3-gypsy subclass, expressed
LOC_Os09g23300	integral membrane protein, putative, expressed
LOC_Os02g02930	terpene synthase, putative, expressed
LOC_Os04g16775	conserved hypothetical protein
LOC_Os08g37930	beta-expansin precursor, putative, expressed
LOC_Os04g27340	terpene synthase, putative, expressed
LOC_Os10g35950	transferase family protein, putative, expressed
LOC_Os06g51050	CHIT7 - Chitinase family protein precursor, expressed
LOC_Os12g13800	O-methyltransferase, putative, expressed
LOC_Os03g58300	indole-3-glycerol phosphate lyase, chloroplast precursor, putative, expressed
LOC_Os02g48770	SAM dependent carboxyl methyltransferase, putative, expressed
LOC_Os06g12370	OsFtsH6 FtsH protease, homologue of AtFtsH6, expressed
LOC_Os02g50690	GDSL-like lipase%2Facylhydrolase, putative, expressed
LOC_Os09g26210	ZOS9-12 - C2H2 zinc finger protein, expressed
LOC_Os08g37470	2-aminoethanethiol dioxygenase, putative, expressed
LOC_Os07g03710	SCP-like extracellular protein, expressed
LOC_Os01g14630	polyprenyl synthetase, putative, expressed
LOC_Os12g15530	retrotransposon protein, putative, unclassified, expressed
LOC_Os10g26110	decarboxylase, putative, expressed
LOC_Os01g58100	polyphenol oxidase, putative, expressed
LOC_Os01g24710	jacalin-like lectin domain containing protein, expressed
LOC_Os06g31010	retrotransposon protein, putative, unclassified
LOC_Os06g39110	expressed protein
LOC_Os11g10590	expressed protein
LOC_Os07g39740	GDSL-like lipase%2Facylhydrolase, putative, expressed
LOC_Os02g12070	expressed protein
LOC_Os02g40010	phosphoribosyl transferase, putative, expressed
LOC_Os05g31020	eukaryotic peptide chain release factor subunit 1-1, putative, expressed
LOC_Os08g41860	expressed protein
LOC_Os09g25690	retrotransposon protein, putative, unclassified, expressed
LOC_Os04g45520	integral membrane protein, putative, expressed
LOC_Os09g26200	ZOS9-11 - C2H2 zinc finger protein, expressed
LOC_Os03g22634	terpene synthase, putative, expressed
LOC_Os05g45170	glucosyl transferase, putative, expressed
LOC_Os01g18744	transferase family protein, putative, expressed
LOC_Os04g43800	phenylalanine ammonia-lyase, putative, expressed
LOC_Os06g37150	L-ascorbate oxidase precursor, putative, expressed
LOC_Os05g22860	DNA-directed RNA polymerase subunit beta, putative, expressed
LOC_Os12g37350	lipozygenase protein, putative, expressed
LOC_Os07g46920	sex determination protein tasselseed-2, putative, expressed
LOC_Os04g09900	ent-kaurene synthase, chloroplast precursor, putative, expressed
LOC_Os06g40170	phospholipase D, putative, expressed
LOC_Os08g41880	nucleotide pyrophosphatase%2Fphosphodiesterase, putative, expressed
LOC_Os08g05780	expressed protein
LOC_Os02g48570	peptide transporter PTR2, putative, expressed
LOC_Os04g10690	inorganic phosphate transporter, putative, expressed
LOC_Os02g30060	3-oxoacyl-reductase, chloroplast precursor, putative, expressed
LOC_Os06g02780	aspartic protease, putative, expressed
LOC_Os07g34260	chalcone and stilbene synthases, putative, expressed
LOC_Os05g46480	late embryogenesis abundant protein, group 3, putative, expressed
LOC_Os01g71700	amino acid permease family protein, putative, expressed
LOC_Os12g37260	lipoxygenase 2.1, chloroplast precursor, putative, expressed
LOC_Os08g24750	xyloglucan fucosyltransferase, putative, expressed
LOC_Os01g71340	glycosyl hydrolases family 17, putative, expressed
LOC_Os07g48050	peroxidase precursor, putative, expressed
LOC_Os06g39130	hypothetical protein
LOC_Os09g21290	expressed protein
LOC_Os07g35480	glucan endo-1,3-beta-glucosidase precursor, putative, expressed
LOC_Os04g38042	retrotransposon protein, putative, unclassified, expressed
LOC_Os03g03790	AMP-binding domain containing protein, expressed
LOC_Os05g07820	leucine-rich repeat receptor protein kinase EXS precursor, putative, expressed
LOC_Os04g15920	dehydrogenase, putative, expressed
LOC_Os07g48460	stress responsive protein, putative, expressed
LOC_Os05g01140	methyltransferase, putative, expressed
LOC_Os01g03320	BBTI2 - Bowman-Birk type bran trypsin inhibitor precursor, expressed
LOC_Os01g65700	expressed protein
LOC_Os09g21180	homeobox associated leucine zipper, putative, expressed
LOC_Os06g46740	early nodulin 20 precursor, putative, expressed
LOC_Os01g58290	OsSub9 - Putative Subtilisin homologue, expressed
LOC_Os11g45400	glycerol-3-phosphate acyltransferase, putative, expressed
LOC_Os04g48416	OsSub45 - Putative Subtilisin homologue, expressed
LOC_Os04g41620	CHIT2 - Chitinase family protein precursor, expressed
LOC_Os10g41980	RALFL26 - Rapid ALkalinization Factor RALF family protein precursor, expressed
LOC_Os01g28450	SCP-like extracellular protein, expressed
LOC_Os01g08780	endonuclease%2Fexonuclease%2Fphosphatase family domain containing protein, expressed
LOC_Os01g52240	chlorophyll A-B binding protein, putative, expressed
LOC_Os06g35930	aquaporin protein, putative, expressed
LOC_Os03g45960	thaumatin, putative, expressed
LOC_Os07g07930	LTPL78 - Protease inhibitor%2Fseed storage%2FLTP family protein precursor, expressed
LOC_Os07g34070	auxin-induced protein 5NG4, putative, expressed
LOC_Os02g51930	cytokinin-O-glucosyltransferase 2, putative, expressed
LOC_Os04g29090	FAD-binding and arabino-lactone oxidase domains containing protein, putative, expressed
LOC_Os10g41999	RALFL27 - Rapid ALkalinization Factor RALF family protein precursor, expressed
LOC_Os02g48280	expressed protein
LOC_Os08g13420	S-domain receptor-like protein kinase, putative, expressed
LOC_Os02g07830	OsHKT1%3B3 - Na%2B transporter, expressed
LOC_Os06g51060	CHIT8 - Chitinase family protein precursor, expressed
LOC_Os07g02660	expressed protein
LOC_Os01g49750	expressed protein
LOC_Os01g40950	expressed protein
LOC_Os12g02450	WRKY64, expressed
LOC_Os07g07450	versicolorin reductase, putative, expressed
LOC_Os12g01530	ferritin-1, chloroplast precursor, putative, expressed
LOC_Os06g39120	expressed protein
LOC_Os06g08620	expressed protein
LOC_Os09g26780	zinc-finger protein, putative, expressed
LOC_Os03g51350	expressed protein
LOC_Os02g11980	receptor-like protein kinase precursor, putative, expressed
LOC_Os10g38160	glutathione S-transferase, putative, expressed
LOC_Os02g54050	ethylene-responsive transcription factor, putative, expressed
LOC_Os03g46070	thaumatin, putative, expressed
LOC_Os10g39680	CHIT14 - Chitinase family protein precursor, expressed
LOC_Os03g20910	homeobox domain containing protein, expressed
LOC_Os06g08610	transferase family protein, putative, expressed
LOC_Os08g36630	bifunctional monodehydroascorbate reductase and carbonic anhydrasenectarin-3 precursor, putative, expressed
LOC_Os11g39990	patatin, putative, expressed
LOC_Os11g03910	zinc finger DHHC domain-containing protein, putative, expressed
LOC_Os03g16920	DnaK family protein, putative, expressed
LOC_Os02g06360	uncharacterized protein CPn_0526%2FCP_0226%2FCPj0526%2FCpB0547, putative, expressed
LOC_Os01g52060	expressed protein
LOC_Os05g45070	harpin-induced protein 1 domain containing protein, expressed
LOC_Os05g02550	F-box domain containing protein, expressed
LOC_Os04g50212	expressed protein
LOC_Os07g05840	expressed protein
LOC_Os04g49360	OsFBX149 - F-box domain containing protein, expressed
LOC_Os11g34570	lysM domain-containing GPI-anchored protein precursor, putative, expressed
LOC_Os07g03140	ternary complex factor MIP1, putative, expressed
LOC_Os10g02940	expressed protein
LOC_Os07g24830	thionin-like peptide, putative, expressed
LOC_Os07g02970	expressed protein
LOC_Os03g09880	AIR12, putative, expressed
LOC_Os10g28120	glycosyl hydrolase, putative, expressed
LOC_Os07g43530	helix-loop-helix DNA-binding domain containing protein, expressed
LOC_Os11g01842	SAG20, putative, expressed
LOC_Os10g30010	retrotransposon protein, putative, unclassified, expressed
LOC_Os01g61940	white-brown complex homolog protein, putative, expressed
LOC_Os04g43200	caleosin related protein, putative, expressed
LOC_Os07g03000	receptor-like protein kinase precursor, putative, expressed
LOC_Os06g49660	transferase family protein, putative, expressed
LOC_Os05g34170	tubulin%2FFtsZ domain containing protein, putative, expressed
LOC_Os12g13640	glycosyltransferase, putative, expressed
LOC_Os05g31750	annexin, putative, expressed
LOC_Os11g01530	ferritin-1, chloroplast precursor, putative, expressed
LOC_Os10g38940	fatty acid hydroxylase, putative, expressed
LOC_Os01g53470	harpin-induced protein 1 domain containing protein, expressed
LOC_Os02g41500	OsWAK13 - OsWAK receptor-like protein kinase, expressed
LOC_Os07g35560	glucan endo-1,3-beta-glucosidase precursor, putative, expressed
LOC_Os02g46780	MYB family transcription factor, putative, expressed
LOC_Os02g12080	expressed protein
LOC_Os06g08600	versicolorin reductase, putative, expressed
LOC_Os03g10300	haemolysin-III, putative, expressed
LOC_Os08g17500	cinnamoyl-CoA reductase, putative, expressed
LOC_Os06g24250	expressed protein
LOC_Os06g12460	CSLA3 - cellulose synthase-like family A%3B mannan synthase, expressed
LOC_Os05g04584	transferase family protein, putative, expressed
LOC_Os05g35910	expressed protein
LOC_Os03g40770	expressed protein
LOC_Os03g18850	pathogenesis-related Bet v I family protein, putative, expressed
LOC_Os12g37690	MYB family transcription factor, putative, expressed
LOC_Os02g57720	aquaporin protein, putative, expressed
LOC_Os04g15650	Leucine Rich Repeat family protein, expressed
LOC_Os01g64949	expressed protein
LOC_Os03g17810	DUF260 domain containing protein, putative, expressed
LOC_Os07g04980	expressed protein
LOC_Os08g11860	retrotransposon protein, putative, unclassified, expressed
LOC_Os01g06310	glycine-rich cell wall structural protein precursor, putative, expressed
LOC_Os01g49720	glutathione S-transferase, putative, expressed
LOC_Os02g15560	transposon protein, putative, Mutator sub-class, expressed
LOC_Os01g03950	glycosyl hydrolase, family 31, putative, expressed
LOC_Os07g02570	NB-ARC domain containing protein, expressed
LOC_Os04g46400	AP2 domain containing protein, expressed
LOC_Os06g18140	UDP-glucoronosyl and UDP-glucosyl transferase domain containing protein, expressed
LOC_Os04g47450	expressed protein
LOC_Os07g26630	aquaporin protein, putative, expressed
LOC_Os05g48650	transcription factor HBP-1b, putative, expressed
LOC_Os11g29740	expressed protein
LOC_Os11g40810	receptor kinase, putative, expressed
LOC_Os12g11680	verticillium wilt disease resistance protein precursor, putative, expressed
LOC_Os03g52390	PIII1 - Proteinase inhibitor II family protein precursor, expressed
LOC_Os05g05030	expressed protein
LOC_Os10g34930	secretory protein, putative, expressed
LOC_Os04g24300	OsWAK35a - OsWAK short gene, expressed
LOC_Os03g56944	lysine-rich arabinogalactan protein 19 precursor, putative, expressed
LOC_Os11g41710	cytochrome P450, putative, expressed
LOC_Os03g07200	expressed protein
LOC_Os11g37960	WIP4 - Wound-induced protein precursor, expressed
LOC_Os07g23120	expressed protein
LOC_Os02g09390	cytochrome P450, putative, expressed
LOC_Os12g14520	expressed protein
LOC_Os11g44500	protein kinase domain containing protein, expressed
LOC_Os12g12010	verticillium wilt disease resistance protein precursor, putative, expressed
LOC_Os09g36860	acyl carrier protein, putative, expressed
LOC_Os04g10350	1-aminocyclopropane-1-carboxylate oxidase homolog 2, putative, expressed
LOC_Os01g03290	seven in absentia protein family domain containing protein, expressed
LOC_Os01g09670	pollen-specific protein SF21, putative, expressed
LOC_Os01g74450	aquaporin protein, putative, expressed
LOC_Os09g39130	expressed protein
LOC_Os02g12890	cytochrome P450, putative, expressed
LOC_Os04g14690	flavin-containing monooxygenase family protein, putative, expressed
LOC_Os10g36848	cytochrome P450, putative, expressed
LOC_Os01g71740	amino acid permease family protein, putative, expressed
LOC_Os01g34560	3-ketoacyl-CoA synthase, putative, expressed
LOC_Os06g05284	transferase family protein, putative, expressed
LOC_Os03g16940	glyoxalase family protein, putative, expressed
LOC_Os05g01380	polygalacturonase inhibitor precursor, putative, expressed
LOC_Os01g57510	receptor protein kinase, putative, expressed
LOC_Os02g12090	expressed protein
LOC_Os02g57300	expressed protein
LOC_Os05g05020	expressed protein
LOC_Os10g07010	3-ketoacyl-CoA synthase, putative, expressed
LOC_Os05g41310	disease resistance protein RGA2, putative, expressed
LOC_Os01g13680	expressed protein
LOC_Os02g33670	expressed protein
LOC_Os07g02980	expressed protein
LOC_Os01g56450	DUF567 domain containing protein, putative, expressed
LOC_Os02g52910	zinc finger protein, putative, expressed
LOC_Os05g20440	retrotransposon protein, putative, unclassified, expressed
LOC_Os01g52330	NB-ARC domain containing protein, expressed
LOC_Os10g02960	retrotransposon protein, putative, Ty1-copia subclass, expressed
LOC_Os10g03890	expressed protein
LOC_Os06g10670	aspartic proteinase nepenthesin-1 precursor, putative, expressed
LOC_Os08g25030	plant protein of unknown function domain containing protein, expressed
LOC_Os03g51010	hydrolase, alpha%2Fbeta fold family domain containing protein, expressed
LOC_Os03g19090	expressed protein
LOC_Os09g31080	induced stolen tip protein TUB8, putative, expressed
LOC_Os04g47140	expressed protein
LOC_Os12g43970	hydrolase, alpha%2Fbeta fold family domain containing protein, expressed
LOC_Os01g45520	D-mannose binding lectin family protein, expressed
LOC_Os02g04760	cycloartenol synthase, putative, expressed
LOC_Os01g71570	expressed protein
LOC_Os02g11760	pleiotropic drug resistance protein, putative, expressed
LOC_Os10g02970	Leucine rich repeat N-terminal domain containing protein, putative, expressed
LOC_Os01g19610	plant protein of unknown function domain containing protein, expressed
LOC_Os09g29660	white-brown complex homolog protein 11, putative, expressed
LOC_Os06g46920	dihydroflavonol-4-reductase, putative, expressed
LOC_Os05g02890	white-brown complex homolog protein 16, putative, expressed
LOC_Os12g36880	pathogenesis-related Bet v I family protein, putative, expressed
LOC_Os05g20450	retrotransposon protein, putative, unclassified, expressed
LOC_Os03g03034	flavonol synthase%2Fflavanone 3-hydroxylase, putative, expressed
LOC_Os05g39250	phosphatidylethanolamine-binding protein, putative, expressed
LOC_Os01g03390	BBTI7 - Bowman-Birk type bran trypsin inhibitor precursor, expressed
LOC_Os02g49310	AGC_PVPK_like_kin82y.7 - ACG kinases include homologs to PKA, PKG and PKC, expressed
LOC_Os02g12010	receptor-like protein kinase precursor, putative, expressed
LOC_Os06g15910	potassium transporter, putative, expressed
LOC_Os03g16170	protein phosphatase 2C, putative, expressed
LOC_Os11g02570	esterase, putative, expressed
LOC_Os05g49810	armadillo%2Fbeta-catenin-like repeat containing protein, expressed
LOC_Os01g71624	expressed protein
LOC_Os06g23140	copper methylamine oxidase precursor, putative, expressed
LOC_Os02g36880	No apical meristem protein, putative, expressed
LOC_Os02g30540	protein kinase, putative, expressed
LOC_Os03g21040	stress responsive protein, putative, expressed
LOC_Os01g46120	GDSL-like lipase%2Facylhydrolase, putative, expressed
LOC_Os11g04150	major facilitator superfamily antiporter, putative, expressed
LOC_Os12g38170	osmotin, putative, expressed
LOC_Os11g06290	expressed protein
LOC_Os01g62130	ZOS1-14 - C2H2 zinc finger protein, expressed
LOC_Os04g55710	transposon protein, putative, unclassified, expressed
LOC_Os10g03960	expressed protein
LOC_Os01g33090	expressed protein
LOC_Os03g12110	homocysteine S-methyltransferase protein, putative, expressed
LOC_Os07g03820	lectin-like receptor kinase, putative, expressed
LOC_Os02g13870	aquaporin protein, putative, expressed
LOC_Os01g03310	BBTI1 - Bowman-Birk type bran trypsin inhibitor precursor, expressed
LOC_Os07g03810	lectin-like receptor kinase 7, putative, expressed
LOC_Os05g10740	pollen-specific protein SF21, putative, expressed
LOC_Os03g24560	ompA%2FMotB, putative, expressed
LOC_Os01g11660	GDSL-like lipase%2Facylhydrolase, putative, expressed
LOC_Os09g02270	cyclase family protein, putative, expressed
LOC_Os03g52370	PIII4 - Proteinase inhibitor II family protein precursor, expressed
LOC_Os12g02080	peroxidase precursor, putative, expressed
LOC_Os03g04680	cytochrome P450, putative, expressed
LOC_Os08g31820	hypothetical protein
LOC_Os03g51920	peptidase, M50 family, putative, expressed
LOC_Os03g03724	expressed protein
LOC_Os01g34050	expressed protein
LOC_Os01g05870	receptor kinase, putative, expressed
LOC_Os05g42210	serine%2Fthreonine-protein kinase receptor precursor, putative, expressed
LOC_Os02g35710	expressed protein
LOC_Os09g30130	CSLE6 - cellulose synthase-like family E, expressed
LOC_Os03g01012	tetraspanin family protein, putative, expressed
LOC_Os03g28330	sucrose synthase, putative, expressed
LOC_Os11g37210	MTN26L5 - MtN26 family protein precursor, expressed
LOC_Os01g71670	glycosyl hydrolases family 17, putative, expressed
LOC_Os01g65550	RNA recognition motif containing protein, putative, expressed
LOC_Os02g40840	alcohol oxidase, putative, expressed
LOC_Os08g37345	DNA binding protein, putative, expressed
LOC_Os07g05740	receptor-like protein kinase 2 precursor, putative, expressed
LOC_Os05g35930	expressed protein
LOC_Os07g02620	NB-ARC domain containing protein, expressed
LOC_Os11g29720	cytochrome P450, putative, expressed
LOC_Os08g43334	HSF-type DNA-binding domain containing protein, expressed
LOC_Os05g45690	expressed protein
LOC_Os04g41680	CHIT3 - Chitinase family protein precursor, expressed
LOC_Os06g08570	PPR repeat domain containing protein, putative, expressed
LOC_Os01g09660	expressed protein
LOC_Os10g39710	strictosidine synthase, putative, expressed
LOC_Os04g44950	short-chain dehydrogenase%2Freductase, putative, expressed
LOC_Os12g26940	CHASE domain containing protein, expressed
LOC_Os11g37774	stripe rust resistance protein Yr10, putative, expressed
LOC_Os02g39490	carbonyl reductase 3, putative, expressed
LOC_Os06g01990	phosphoglycolate phosphatase, plasmid, putative, expressed
LOC_Os01g52340	NB-ARC domain containing protein, expressed
LOC_Os12g29950	nodulin, putative, expressed
LOC_Os10g02950	hypothetical protein
LOC_Os10g28080	glycosyl hydrolase, putative, expressed
LOC_Os03g19290	mitochondrial import inner membrane translocase subunit Tim17, putative, expressed
LOC_Os01g02350	receptor-like kinase ARK1AS, putative, expressed
LOC_Os04g19740	transketolase, chloroplast precursor, putative, expressed
LOC_Os04g20680	wall-associated receptor kinase 3 precursor, putative, expressed
LOC_Os05g31760	annexin, putative, expressed
LOC_Os02g09490	dehydrogenase, putative, expressed
LOC_Os12g03730	zinc finger DHHC domain-containing protein, putative, expressed
LOC_Os10g37720	hydrolase, alpha%2Fbeta fold family protein, putative, expressed
LOC_Os01g66760	inactive receptor kinase At2g26730 precursor, putative, expressed
LOC_Os11g40830	retrotransposon protein, putative, unclassified, expressed
LOC_Os03g37470	MATE efflux family protein, putative, expressed
LOC_Os04g54560	transferase family protein, putative, expressed
LOC_Os07g38290	plastocyanin-like domain containing protein, putative, expressed
LOC_Os06g09980	expressed protein
LOC_Os04g48380	lysM domain containing protein, putative, expressed
LOC_Os03g42710	WD-40 repeat family protein, putative, expressed
LOC_Os06g11210	12-oxophytodienoate reductase, putative, expressed
LOC_Os06g01440	integral membrane protein, putative, expressed
LOC_Os09g03970	conserved hypothetical protein
LOC_Os03g01320	LTPL116 - Protease inhibitor%2Fseed storage%2FLTP family protein precursor, expressed
LOC_Os01g39860	1-aminocyclopropane-1-carboxylate oxidase protein, putative, expressed
LOC_Os11g37870	stripe rust resistance protein Yr10, putative, expressed
LOC_Os03g08470	AP2 domain containing protein, expressed
LOC_Os12g38810	expressed protein
LOC_Os06g14260	lectin-like receptor kinase, putative, expressed
LOC_Os02g43540	retrotransposon protein, putative, unclassified, expressed
LOC_Os08g34280	cinnamoyl-CoA reductase, putative, expressed
LOC_Os01g58780	zinc finger, C3HC4 type domain containing protein, expressed
LOC_Os01g42790	xylem cysteine proteinase 2 precursor, putative, expressed
LOC_Os01g49730	expressed protein
LOC_Os01g19260	ATPase, putative, expressed
LOC_Os07g19120	retrotransposon protein, putative, unclassified
LOC_Os02g21890	expressed protein
LOC_Os05g06110	villin, putative, expressed
LOC_Os08g36860	cytochrome P450, putative, expressed
LOC_Os04g36600	DUF538 domain containing protein, putative, expressed
LOC_Os11g03520	GDSL-like lipase%2Facylhydrolase, putative, expressed
LOC_Os06g40440	expressed protein
LOC_Os07g19130	cytochrome P450, putative, expressed
LOC_Os06g45890	MYB family transcription factor, putative, expressed
LOC_Os08g24200	expressed protein
LOC_Os02g41680	phenylalanine ammonia-lyase, putative, expressed
LOC_Os05g40890	expressed protein
LOC_Os01g65000	ammonium transporter protein, putative, expressed
LOC_Os01g04580	Ser%2FThr protein kinase, putative, expressed
LOC_Os02g12440	receptor kinase, putative, expressed
LOC_Os04g40410	high affinity nitrate transporter, putative, expressed
LOC_Os03g56160	lectin-like receptor kinase 7, putative, expressed
LOC_Os04g54800	shikimate kinase, putative, expressed
LOC_Os03g27980	glucan endo-1,3-beta-glucosidase precursor, putative, expressed
LOC_Os03g39610	chlorophyll A-B binding protein, putative, expressed
LOC_Os02g40784	WAX2, putative, expressed
LOC_Os05g38660	expressed protein
LOC_Os01g13930	expressed protein
LOC_Os01g58194	protein disulfide isomerase, putative, expressed
LOC_Os03g27230	phospho-2-dehydro-3-deoxyheptonate aldolase, chloroplast precursor, putative, expressed
LOC_Os05g47690	reticulon domain containing protein, putative, expressed
LOC_Os10g37710	hydrolase, alpha%2Fbeta fold family protein, putative, expressed
LOC_Os05g37700	periplasmic beta-glucosidase precursor, putative, expressed
LOC_Os05g46240	green ripe-like, putative, expressed
LOC_Os01g63580	glycerol-3-phosphate acyltransferase, putative, expressed
LOC_Os06g11980	DUF581 domain containing protein, expressed
LOC_Os02g06140	retrotransposon protein, putative, unclassified, expressed
LOC_Os09g20820	enolase, putative, expressed
LOC_Os07g17970	AMP-binding domain containing protein, expressed
LOC_Os01g09830	OsGrx_A2 - glutaredoxin subgroup III, expressed
LOC_Os09g32730	zinc finger, C3HC4 type domain containing protein, expressed
LOC_Os08g06100	O-methyltransferase, putative, expressed
LOC_Os01g09100	WRKY10, expressed
LOC_Os02g09359	BRASSINOSTEROID INSENSITIVE 1-associated receptor kinase 1 precursor, putative, expressed
LOC_Os11g18570	cytochrome P450, putative, expressed
LOC_Os08g06170	berberine and berberine like domain containing protein, expressed
LOC_Os06g08032	flavonol synthase%2Fflavanone 3-hydroxylase, putative, expressed
LOC_Os06g44040	DOMON domain containing protein, expressed
LOC_Os01g47080	pyruvate kinase, putative, expressed
LOC_Os03g25150	transposon protein, putative, unclassified, expressed
LOC_Os05g43390	signal recognition particle 54 kDa protein, putative, expressed
LOC_Os05g15770	glycosyl hydrolase, putative, expressed
LOC_Os09g15680	caltractin, putative, expressed
LOC_Os11g44980	expressed protein
LOC_Os07g07050	aldehyde oxidase, putative, expressed
LOC_Os03g12260	cytochrome P450 protein, putative, expressed
LOC_Os07g02940	DUF538 domain containing protein, putative, expressed
LOC_Os04g13220	ABC transporter family protein, putative, expressed
LOC_Os02g41860	aquaporin protein, putative, expressed
LOC_Os01g37750	glutathione S-transferase, putative, expressed
LOC_Os01g06920	resistance protein SlVe1 precursor, putative, expressed
LOC_Os07g09010	nodulin, putative, expressed
LOC_Os02g08100	AMP-binding domain containing protein, expressed
LOC_Os03g10090	transporter family protein, putative, expressed
LOC_Os07g42310	lung seven transmembrane domain containing protein, putative, expressed
LOC_Os02g41630	phenylalanine ammonia-lyase, putative, expressed
LOC_Os02g42310	OsSCP8 - Putative Serine Carboxypeptidase homologue, expressed
LOC_Os02g30190	expressed protein
LOC_Os11g40840	receptor-like protein kinase 2 precursor, putative, expressed
LOC_Os07g04990	oxidoreductase, aldo%2Fketo reductase family protein, putative, expressed
LOC_Os05g33644	inosine-uridine preferring nucleoside hydrolase family protein, putative, expressed
LOC_Os12g35340	OsGrx_C11 - glutaredoxin subgroup III, expressed
LOC_Os02g57480	transferase family protein, putative, expressed
LOC_Os04g09260	transferase family protein, putative, expressed
LOC_Os01g03940	expressed protein
LOC_Os04g15690	DSBA-like thioredoxin domain containing protein, expressed
LOC_Os12g43820	GCRP5 - Glycine and cysteine rich family protein precursor, expressed
LOC_Os05g33840	transketolase, putative, expressed
LOC_Os10g37350	expressed protein
LOC_Os08g43120	Plant PDR ABC transporter associated domain containing protein, expressed
LOC_Os05g49140	CGMC_MAPKCMGC_2.8 - CGMC includes CDA, MAPK, GSK3, and CLKC kinases, expressed
LOC_Os12g41780	glycosyl transferase family 17 protein, putative, expressed
LOC_Os08g39460	AGC_PVPK_like_CDK8.2 - ACG kinases include homologs to PKA, PKG and PKC, expressed
LOC_Os08g42800	expressed protein
LOC_Os01g12750	cytochrome P450, putative, expressed
LOC_Os03g18790	SAG20, putative, expressed
LOC_Os07g03970	lectin-like receptor kinase 7, putative, expressed
LOC_Os03g03370	fatty acid hydroxylase, putative, expressed
LOC_Os09g04050	dehydrogenase, putative, expressed
LOC_Os06g25010	glycosyl hydrolase, putative, expressed
LOC_Os04g35140	OsSub41 - Putative Subtilisin homologue, expressed
LOC_Os03g20090	MYB family transcription factor, putative, expressed
LOC_Os10g38740	glutathione S-transferase, putative, expressed
LOC_Os02g49510	amino acid transporter, putative, expressed
LOC_Os01g13690	ligA, putative, expressed
LOC_Os01g25360	esterase, putative, expressed
LOC_Os11g01850	SAG20, putative, expressed
LOC_Os04g47420	transmembrane amino acid transporter protein, putative, expressed
LOC_Os04g04060	dynamin family protein, putative, expressed
LOC_Os01g45274	carbonic anhydrase, chloroplast precursor, putative, expressed
LOC_Os05g40400	harpin-induced protein 1 domain containing protein, expressed
LOC_Os09g24620	expressed protein
LOC_Os02g34580	ammonium transporter protein, putative, expressed
LOC_Os03g51580	helix-loop-helix DNA-binding domain containing protein, expressed
LOC_Os03g20480	expressed protein
LOC_Os11g37700	pleiotropic drug resistance protein, putative, expressed
LOC_Os07g37130	FUR1, putative, expressed
LOC_Os03g62160	expressed protein
LOC_Os05g13860	expressed protein
LOC_Os02g50340	membrane attack complex component%2Fperforin%2Fcomplement C9, putative, expressed
LOC_Os06g39880	cytochrome P450 72A1, putative, expressed
LOC_Os01g40094	protein phosphatase 2C, putative, expressed
LOC_Os01g23850	transposon protein, putative, CACTA, En%2FSpm sub-class, expressed
LOC_Os04g44530	expressed protein
LOC_Os08g03630	acyl-activating enzyme 14, putative, expressed
LOC_Os03g20600	expressed protein
LOC_Os03g59430	uncharacterized glycosyltransferase, putative, expressed
LOC_Os02g09400	cytochrome P450, putative, expressed
LOC_Os04g45860	transposon protein, putative, unclassified, expressed
LOC_Os04g40100	BTBN11 - Bric-a-Brac, Tramtrack, Broad Complex BTB domain with non-phototropic hypocotyl 3 NPH3 domain, expressed
LOC_Os02g41650	phenylalanine ammonia-lyase, putative, expressed
LOC_Os05g02310	soluble inorganic pyrophosphatase, putative, expressed
LOC_Os01g53350	anthocyanidin 5,3-O-glucosyltransferase, putative, expressed
LOC_Os09g30454	OsWAK87 - OsWAK receptor-like protein kinase, expressed
LOC_Os07g35140	receptor-like serine-threonine protein kinase, putative, expressed
LOC_Os12g38130	expressed protein
LOC_Os12g16240	nmrA-like family domain containing protein, expressed
LOC_Os03g28380	retrotransposon protein, putative, unclassified, expressed
LOC_Os01g70200	exostosin family domain containing protein, expressed
LOC_Os04g37550	aspartic proteinase nepenthesin-2 precursor, putative, expressed
LOC_Os02g36840	cytokinin-O-glucosyltransferase 2, putative, expressed
LOC_Os05g32820	peptide-N4-asparagine amidase A, putative, expressed
LOC_Os06g46720	retrotransposon protein, putative, unclassified, expressed
LOC_Os06g12310	aquaporin protein, putative, expressed
LOC_Os06g18820	serine threonine kinase, putative, expressed
LOC_Os03g63270	regulatory protein, putative, expressed
LOC_Os12g40419	protein kinase domain containing protein, expressed
LOC_Os10g10080	exostosin family domain containing protein, expressed
LOC_Os08g08430	expressed protein
LOC_Os07g13600	expressed protein
LOC_Os01g65780	glycosyl transferase, putative, expressed
LOC_Os03g60090	methylenetetrahydrofolate reductase, putative, expressed
LOC_Os03g12660	cytochrome P450, putative, expressed
LOC_Os01g59180	OsFBX27 - F-box domain containing protein, expressed
LOC_Os07g37550	chlorophyll A-B binding protein, putative, expressed
LOC_Os01g06640	basic helix-loop-helix, putative, expressed
LOC_Os01g19630	expressed protein
LOC_Os02g06150	brassinosteroid LRR receptor kinase precursor, putative, expressed
LOC_Os05g32810	expressed protein
LOC_Os02g32970	hydrolase, alpha%2Fbeta fold family protein, putative, expressed
LOC_Os11g09110	receptor-like protein kinase 5 precursor, putative, expressed
LOC_Os01g23870	expressed protein
LOC_Os10g35830	expressed protein
LOC_Os08g37040	gibberellin receptor GID1L2, putative, expressed
LOC_Os07g38960	chlorophyll A-B binding protein, putative, expressed
LOC_Os11g06210	expressed protein
LOC_Os09g34320	expressed protein
LOC_Os03g15910	membrane protein, putative, expressed
LOC_Os09g11170	protein binding protein, putative, expressed
LOC_Os01g02600	Ser%2FThr receptor-like kinase, putative, expressed
LOC_Os01g38190	plant protein of unknown function domain containing protein, expressed
LOC_Os01g71690	recA protein, expressed
LOC_Os08g01150	DTA2, putative, expressed
LOC_Os04g43760	phenylalanine ammonia-lyase, putative, expressed
LOC_Os09g36670	peptidyl-prolyl cis-trans isomerase, putative, expressed
LOC_Os09g15420	NAD dependent epimerase%2Fdehydratase family protein, putative, expressed
LOC_Os12g44030	purple acid phosphatase precursor, putative, expressed
LOC_Os03g44260	expressed protein
LOC_Os11g01480	MYB family transcription factor, putative, expressed
LOC_Os05g23950	TRAF-type zinc finger family protein, expressed
LOC_Os01g12920	thioesterase family protein, putative, expressed
LOC_Os04g14730	expressed protein
LOC_Os05g42200	cyclin-B1-1, putative, expressed
LOC_Os04g45900	transposon protein, putative, unclassified, expressed
LOC_Os07g48130	potassium transporter, putative, expressed
LOC_Os11g34080	expressed protein
LOC_Os01g04390	expressed protein
LOC_Os09g25540	receptor-like protein kinase 2 precursor, putative, expressed
LOC_Os05g35410	potassium channel AKT2%2F3, putative, expressed
LOC_Os03g17680	expressed protein
LOC_Os08g39860	Os8bglu27 - beta-glucosidase homologue, similar to Os4bglu12 exoglucanase, expressed
LOC_Os03g13860	ras-related protein, putative, expressed
LOC_Os03g09840	C2 domain containing protein, putative, expressed
LOC_Os01g14510	BRASSINOSTEROID INSENSITIVE 1 precursor, putative, expressed
LOC_Os04g38390	wound%2Fstress protein, putative, expressed
LOC_Os11g16550	uncharacterized protein ycf53, putative, expressed
LOC_Os05g24650	DUF567 domain containing protein, putative, expressed
LOC_Os03g09850	auxin-responsive protein-related, putative, expressed
LOC_Os01g53810	peptidase, putative, expressed
LOC_Os09g25150	cinnamoyl-CoA reductase, putative, expressed
LOC_Os07g38800	lectin-like receptor kinase, putative, expressed
LOC_Os04g12540	receptor-like protein kinase, putative, expressed
LOC_Os01g42090	nodulin MtN3 family protein, putative, expressed
LOC_Os01g37950	expressed protein
LOC_Os08g44760	domain of unknown function DUF966 domain containing protein, expressed
LOC_Os04g30930	NB-ARC domain containing protein, expressed
LOC_Os08g17370	transmembrane 9 superfamily member, putative, expressed
LOC_Os06g48250	ATPase, putative, expressed
LOC_Os01g41550	aspartic proteinase, putative, expressed
LOC_Os10g22310	glutathione S-transferase GST 26, putative, expressed
LOC_Os06g08154	receptor-like protein kinase 5 precursor, putative, expressed
LOC_Os02g53180	1-aminocyclopropane-1-carboxylate oxidase protein, putative, expressed
LOC_Os01g10090	pentatricopeptide, putative, expressed
LOC_Os01g40499	S-locus lectin protein kinase family protein, putative, expressed
LOC_Os12g02800	CRP11 - Cysteine-rich family protein precursor, expressed
LOC_Os08g38580	harpin-induced protein 1 domain containing protein, expressed
LOC_Os01g07780	embryo-specific 3, putative, expressed
LOC_Os07g18990	LTPL40 - Protease inhibitor%2Fseed storage%2FLTP family protein precursor, expressed
LOC_Os09g35540	expressed protein
LOC_Os01g38990	mitochondrial carrier protein, putative, expressed
LOC_Os01g02590	receptor-like kinase, putative, expressed
LOC_Os02g52270	heat shock protein DnaJ, putative, expressed
LOC_Os01g49600	expressed protein
LOC_Os06g18990	embryogenesis transmembrane protein, putative, expressed
LOC_Os01g39970	protein kinase domain containing protein, putative, expressed
LOC_Os03g62170	cyclase%2Fdehydrase family protein, expressed
LOC_Os06g03830	retinol dehydrogenase, putative, expressed
LOC_Os01g09640	Myb transcription factor, putative, expressed
LOC_Os04g57739	expressed protein
LOC_Os03g40390	expressed protein
LOC_Os02g10500	expressed protein
LOC_Os01g12900	ras-related protein, putative, expressed
LOC_Os08g25380	serine%2Fthreonine-protein kinase BRI1-like 1 precursor, putative, expressed
LOC_Os04g21710	expressed protein
LOC_Os11g26860	serine hydroxymethyltransferase, mitochondrial precursor, putative, expressed
LOC_Os11g06300	expressed protein
LOC_Os08g08440	expressed protein
LOC_Os01g06790	disease resistance protein, putative, expressed
LOC_Os07g34050	harpin-induced protein 1 domain containing protein, expressed
LOC_Os07g47700	NAD dependent epimerase%2Fdehydratase family domain containing protein, expressed
LOC_Os12g03420	VQ domain containing protein, putative, expressed
LOC_Os01g54860	enoyl-CoA hydratase%2Fisomerase family protein, putative, expressed
LOC_Os01g47410	aspartic proteinase oryzasin-1 precursor, putative, expressed
LOC_Os03g25920	amino acid permease family protein, putative, expressed
LOC_Os04g06734	expressed protein
LOC_Os06g21820	jasmonate O-methyltransferase, putative, expressed
LOC_Os01g40660	methyltransferase, putative, expressed
LOC_Os10g33920	transporter-related, putative, expressed
LOC_Os07g06490	DNA binding protein, putative, expressed
LOC_Os07g17230	WRKY123, expressed
LOC_Os12g42884	5-methyltetrahydropteroyltriglutamate--homocysteine methyltransferase, putative, expressed
LOC_Os08g05440	NB-ARC domain containing protein, expressed
LOC_Os10g10880	expressed protein
LOC_Os07g02900	DUF538 domain containing protein, putative, expressed
LOC_Os06g05480	expressed protein
LOC_Os10g07210	hsp20%2Falpha crystallin family protein, putative, expressed
LOC_Os05g41440	cytochrome P450, putative, expressed
LOC_Os04g44910	receptor like protein kinase, putative, expressed
LOC_Os02g05920	phytosulfokine receptor precursor, putative, expressed
LOC_Os01g56180	expressed protein
LOC_Os05g32460	VQ domain containing protein, putative, expressed
LOC_Os01g53294	respiratory burst oxidase protein B, putative, expressed
LOC_Os07g36400	expressed protein
LOC_Os07g38810	lectin receptor-type protein kinase, putative, expressed
LOC_Os03g63370	CRAL%2FTRIO domain containing protein, expressed
LOC_Os01g18660	aminotransferase, putative, expressed
LOC_Os07g42960	phospho-2-dehydro-3-deoxyheptonate aldolase, chloroplast precursor, putative, expressed
LOC_Os05g14360	expressed protein
LOC_Os10g31950	3-ketoacyl-CoA thiolase, peroxisomal precursor, putative, expressed
LOC_Os05g40010	LTPL17 - Protease inhibitor%2Fseed storage%2FLTP family protein precursor, expressed
LOC_Os10g42404	expressed protein
LOC_Os07g32620	anthocyanidin 5,3-O-glucosyltransferase, putative, expressed
LOC_Os05g29020	expressed protein
LOC_Os01g40480	anthranilate phosphoribosyltransferase, putative, expressed
LOC_Os09g29460	homeobox associated leucine zipper, putative, expressed
LOC_Os03g03450	anthranilate phosphoribosyltransferase, chloroplast precursor, putative, expressed
LOC_Os11g04910	ankyrin repeat domain containing protein, expressed
LOC_Os01g50050	polyprenyl synthetase, putative, expressed
LOC_Os05g43760	TCP family transcription factor, putative, expressed
LOC_Os09g38510	purine permease, putative, expressed
LOC_Os01g62770	expressed protein
LOC_Os09g29430	citrate transporter, putative, expressed
LOC_Os08g05480	OsFBX261 - F-box domain containing protein, expressed
LOC_Os01g44250	CBS domain containing membrane protein, putative, expressed
LOC_Os03g51479	maf, putative, expressed
LOC_Os02g43360	cytochrome b5-like Heme%2FSteroid binding domain containing protein, expressed
LOC_Os05g47520	expressed protein
LOC_Os05g29920	expressed protein
LOC_Os03g32314	allene oxide cyclase 4, chloroplast precursor, putative, expressed
LOC_Os03g50880	class I glutamine amidotransferase, putative, expressed
LOC_Os10g04570	expressed protein
LOC_Os04g33490	neutral%2Falkaline invertase, putative, expressed
LOC_Os02g18000	disease resistance protein RGA2, putative, expressed
LOC_Os10g36650	actin, putative, expressed
LOC_Os05g06460	dihydrolipoyl dehydrogenase, putative, expressed
LOC_Os05g04510	S-adenosylmethionine synthetase, putative, expressed
LOC_Os01g72009	expressed protein
LOC_Os06g08110	nodulin, putative, expressed
LOC_Os09g30160	zinc finger, C3HC4 type domain containing protein, expressed
LOC_Os07g13810	cytokinin-N-glucosyltransferase 1, putative, expressed
LOC_Os03g08220	lipoxygenase protein, putative, expressed
LOC_Os01g18400	CHIT10 - Chitinase family protein precursor, expressed
LOC_Os01g24430	expressed protein
LOC_Os04g01140	cytochrome P450 93A2, putative, expressed
LOC_Os09g36690	expressed protein
LOC_Os07g49360	peroxidase precursor, putative, expressed
LOC_Os01g59000	cytochrome P450, putative, expressed
LOC_Os02g09940	peroxiredoxin, putative, expressed
LOC_Os02g52316	BTB%2FPOZ domain containing protein, putative, expressed
LOC_Os04g41800	expressed protein
LOC_Os08g23810	enoyl-acyl-carrier-protein reductase NADH, chloroplast precursor, expressed
LOC_Os08g15650	expressed protein
LOC_Os05g42110	allyl alcohol dehydrogenase, putative, expressed
LOC_Os01g59100	cytokinin-N-glucosyltransferase 1, putative, expressed
LOC_Os02g57010	RNA recognition motif containing protein, putative, expressed
LOC_Os03g56670	photosystem I reaction center subunit III, chloroplast precursor, putative, expressed
LOC_Os05g30280	Os5bglu20 - beta-glucosidase homologue, similar to G. max isohydroxyurate hydrolase, expressed
LOC_Os09g15980	expressed protein
LOC_Os08g08160	expressed protein
LOC_Os08g09250	glyoxalase family protein, putative, expressed
LOC_Os08g10300	SHR5-receptor-like kinase, putative, expressed
LOC_Os03g06250	retrotransposon protein, putative, unclassified, expressed
LOC_Os03g15460	expressed protein
LOC_Os11g02820	CRP10 - Cysteine-rich family protein precursor, expressed
LOC_Os07g12890	metal cation transporter, putative, expressed
LOC_Os04g40670	expressed protein
LOC_Os05g43310	photosystem II reaction center W protein, chloroplast precursor, putative, expressed
LOC_Os12g02960	glutathione S-transferase, putative, expressed
LOC_Os06g38910	expressed protein
LOC_Os04g39900	Os4bglu13 - beta-glucosidase homologue, similar to Os4Bglu12 exoglucanase%2Fb-glucosidase, expressed
LOC_Os02g21009	sodium%2Fcalcium exchanger protein, putative, expressed
LOC_Os02g13290	phosphoethanolamine%2Fphosphocholine phosphatase, putative, expressed
LOC_Os03g53950	strictosidine synthase, putative, expressed
LOC_Os01g12100	expressed protein
LOC_Os03g62370	WD40-like Beta Propeller Repeat family protein, expressed
LOC_Os03g51080	glutamate decarboxylase, putative, expressed
LOC_Os08g44230	zinc finger family protein, putative, expressed
LOC_Os01g40310	expressed protein
LOC_Os03g20700	magnesium-chelatase, putative, expressed
LOC_Os02g05470	CCT motif family protein, expressed
LOC_Os11g26850	erythronate-4-phosphate dehydrogenase, putative, expressed
LOC_Os06g45350	protein kinase domain containing protein, expressed
LOC_Os04g15530	retrotransposon protein, putative, Ty1-copia subclass, expressed
LOC_Os01g01680	expressed protein
LOC_Os04g12920	expressed protein
LOC_Os11g09684	expressed protein
LOC_Os01g13090	nucleic acid binding protein, putative, expressed
LOC_Os06g33330	powdery mildew resistant protein 5, putative, expressed
LOC_Os09g39650	protein kinase family protein, putative, expressed
LOC_Os05g10690	Myb transcription factor, putative, expressed
LOC_Os03g29240	PDI, putative, expressed
LOC_Os08g40210	expressed protein
LOC_Os05g48660	MRH1, putative, expressed
LOC_Os03g56380	methyltransferase, putative, expressed
LOC_Os03g05910	expressed protein
LOC_Os03g19390	TENA%2FTHI-4 family protein, putative, expressed
LOC_Os07g08710	AT hook-containing DNA-binding protein, putative, expressed
LOC_Os02g06560	wound induced protein, putative, expressed
LOC_Os05g49164	expressed protein
LOC_Os03g47070	RXW8, putative, expressed
LOC_Os05g48040	MATE efflux family protein, putative, expressed
LOC_Os03g48030	integral membrane HPP family protein, putative, expressed
LOC_Os09g09370	BTBN18 - Bric-a-Brac, Tramtrack, Broad Complex BTB domain with non-phototropic hypocotyl 3 NPH3 domain, expressed
LOC_Os04g48375	WD domain, G-beta repeat domain containing protein, expressed
LOC_Os07g03050	expressed protein
LOC_Os01g62760	protein phosphatase 2C, putative, expressed
LOC_Os07g23380	acyl CoA reductase, putative, expressed
LOC_Os08g33750	myb-like DNA-binding domain containing protein, expressed
LOC_Os01g40630	uncharacterized protein PA4923, putative, expressed
LOC_Os04g41560	B-box zinc finger family protein, putative, expressed
LOC_Os05g41460	cysteine proteinase inhibitor precursor protein, putative, expressed
LOC_Os02g48900	aspartic proteinase nepenthesin-1 precursor, putative, expressed
LOC_Os03g55180	DUF1336 domain containing protein, expressed
LOC_Os06g04020	histone H1, putative, expressed
LOC_Os08g40870	pentatricopeptide repeat protein, putative, expressed
LOC_Os04g53720	SNF2 family N-terminal domain containing protein, expressed
LOC_Os06g30830	OsMADS76 - MADS-box family gene with M-alpha type-box, expressed
LOC_Os03g60850	peptide transporter PTR2, putative, expressed
LOC_Os01g53460	anthocyanidin 5,3-O-glucosyltransferase, putative, expressed
LOC_Os09g37910	HMG1%2F2, putative, expressed
LOC_Os07g46350	OsSCP40 - Putative Serine Carboxypeptidase homologue, expressed
LOC_Os03g12290	glutamine synthetase, catalytic domain containing protein, expressed
LOC_Os06g47700	serine%2Fthreonine-protein kinase BRI1-like 2 precursor, putative, expressed
LOC_Os05g27320	VHS and GAT domain containing protein, expressed
LOC_Os02g56940	expressed protein
LOC_Os01g59770	expressed protein
LOC_Os01g04350	hsp20%2Falpha crystallin family protein, putative, expressed
LOC_Os05g31744	expressed protein
LOC_Os02g57020	YCF37, putative, expressed
LOC_Os03g13040	haemolysin-III, putative, expressed
LOC_Os07g25410	peptidase, M24 family protein, putative, expressed
LOC_Os10g29240	expressed protein
LOC_Os01g59050	cytochrome P450, putative, expressed
LOC_Os05g37250	cytochrome P450, putative, expressed
LOC_Os08g33150	MYB family transcription factor, putative, expressed
LOC_Os06g14050	membrane attack complex component%2Fperforin%2Fcomplement C9, putative, expressed
LOC_Os03g48970	nuclear transcription factor Y subunit, putative, expressed
LOC_Os01g03820	C2 domain containing protein, putative, expressed
LOC_Os09g34890	expressed protein
LOC_Os02g10940	tetratricopeptide repeat domain containing protein, expressed
LOC_Os05g32210	NAD kinase, putative, expressed
LOC_Os06g01210	plastocyanin, chloroplast precursor, putative, expressed
LOC_Os05g26840	permease domain containing protein, putative, expressed
LOC_Os01g55720	expressed protein
LOC_Os05g09000	expressed protein
LOC_Os01g65380	patellin protein, putative, expressed
LOC_Os09g28630	gibberellin receptor, putative, expressed
LOC_Os03g40830	OsSub30 - Putative Subtilisin homologue, expressed
LOC_Os03g25430	transcription regulator, putative, expressed
LOC_Os06g09630	3-oxoacyl-synthase, putative, expressed
LOC_Os12g16480	expressed protein
LOC_Os08g28784	expressed protein
LOC_Os01g59740	expressed protein
LOC_Os08g20644	expressed protein
LOC_Os04g02920	leucine-rich repeat family protein, putative, expressed
LOC_Os11g30500	HVA22, putative, expressed
LOC_Os12g43890	GNS1%2FSUR4 membrane family protein, putative, expressed
LOC_Os03g11840	expressed protein
LOC_Os01g73040	CBS domain-containing protein, putative, expressed
LOC_Os03g02710	hydroxymethylglutaryl-CoA synthase, putative, expressed
LOC_Os04g45470	vacuolar-processing enzyme precursor, putative, expressed
LOC_Os10g10180	methyltransferase domain containing protein, putative, expressed
LOC_Os05g02430	retrotransposon protein, putative, Ty3-gypsy subclass, expressed
LOC_Os03g40194	disease resistance RPP13-like protein 1, putative, expressed
LOC_Os08g42960	ankyrin repeat-containing protein, putative, expressed
LOC_Os02g04700	tRNA synthetases class II domain containing protein, expressed
LOC_Os06g17900	disease resistance protein RPM1, putative, expressed
LOC_Os01g51380	ATP synthase, putative, expressed
LOC_Os10g22070	glutathione S-transferase, putative, expressed
LOC_Os03g36540	magnesium-chelatase subunit chlI, chloroplast precursor, putative, expressed
LOC_Os02g08200	zinc finger, C3HC4 type domain containing protein, expressed
LOC_Os07g02280	pentatricopeptide, putative, expressed
LOC_Os02g51080	FAD binding domain containing protein, expressed
LOC_Os01g18080	retrotransposon protein, putative, unclassified, expressed
LOC_Os04g35240	CAMK_CAMK_like.25 - CAMK includes calcium%2Fcalmodulin depedent protein kinases, expressed
LOC_Os02g04010	cyclin-T1-1, putative, expressed
LOC_Os07g46630	AMP deaminase, putative, expressed
LOC_Os08g27050	expressed protein
LOC_Os04g20920	H-BTB2 - Bric-a-Brac, Tramtrack, Broad Complex BTB domain with H family conserved sequence, expressed
LOC_Os10g38150	glutathione S-transferase, N-terminal domain containing protein, expressed
LOC_Os09g33900	FAD dependent oxidoreductase domain containing protein, expressed
LOC_Os04g33350	expressed protein
LOC_Os04g01570	invertase%2Fpectin methylesterase inhibitor family protein, putative, expressed
LOC_Os08g30820	cleavage and polyadenylation specificity factor subunit 5, putative, expressed
LOC_Os09g14610	DCL2, putative, expressed
LOC_Os11g29120	growth regulator related protein, putative, expressed
LOC_Os04g53190	CPuORF12 - conserved peptide uORF-containing transcript, expressed
LOC_Os02g34600	CAMK_CAMK_like.13 - CAMK includes calcium%2Fcalmodulin depedent protein kinases, expressed
LOC_Os05g43230	oryzain alpha chain precursor, putative, expressed
LOC_Os03g21230	leucine-rich repeat family protein, putative, expressed
LOC_Os01g09665	expressed protein
LOC_Os01g04570	Ser%2FThr protein kinase, putative, expressed
LOC_Os01g66690	ZIP4%2FSPO22, putative, expressed
LOC_Os06g15400	expressed protein
LOC_Os03g24590	mTERF domain containing protein, expressed
LOC_Os02g10900	NB-ARC domain containing protein, expressed
LOC_Os08g28860	hydrolase, NUDIX family, domain containing protein, expressed
LOC_Os05g04640	WRKY5, expressed
LOC_Os05g06660	OsSCP26 - Putative Serine Carboxypeptidase homologue, expressed
LOC_Os10g40990	flavonol synthase%2Fflavanone 3-hydroxylase, putative, expressed
LOC_Os04g39170	expressed protein
LOC_Os01g65090	aminotransferase, classes I and II, domain containing protein, expressed
LOC_Os03g01840	knotted 1-binding protein 36, putative, expressed
LOC_Os10g34170	glutaredoxin domain containing protein, putative, expressed
LOC_Os03g36080	expressed protein
LOC_Os06g11190	OsPOP13 - Putative Prolyl Oligopeptidase homologue, expressed
LOC_Os10g02760	hydroxyproline-rich glycoprotein family protein, putative, expressed
LOC_Os04g23780	retrotransposon protein, putative, unclassified, expressed
LOC_Os02g49680	arsenate reductase, putative, expressed
LOC_Os02g52770	expressed protein
LOC_Os05g49300	iron-sulfur cluster assembly enzyme ISCU, mitochondrial precursor, putative, expressed
LOC_Os09g28310	bZIP transcription factor, putative, expressed
LOC_Os12g37910	GDSL-like lipase%2Facylhydrolase, putative, expressed
LOC_Os05g37225	expressed protein
LOC_Os02g10150	bZIP transcription factor, putative, expressed
LOC_Os01g03914	cation efflux family protein, putative, expressed
LOC_Os03g47470	STE_PAK_Ste20_STLK.4 - STE kinases include homologs to sterile 7, sterile 11 and sterile 20 from yeast, expressed
LOC_Os08g38300	Core histone H2A%2FH2B%2FH3%2FH4 domain containing protein, putative, expressed
LOC_Os08g38960	expressed protein
LOC_Os12g08020	expressed protein
LOC_Os05g25950	cyclin, putative, expressed
LOC_Os01g58870	domain of unknown function, DUF250 domain containing protein, expressed
LOC_Os08g36110	ZOS8-06 - C2H2 zinc finger protein, expressed
LOC_Os11g44870	expressed protein
LOC_Os03g55250	cytochrome P450 81E1, putative, expressed
LOC_Os06g14400	1-aminocyclopropane-1-carboxylate oxidase homolog 4, putative, expressed
LOC_Os03g21060	No apical meristem protein, putative, expressed
LOC_Os12g41950	auxin response factor, putative, expressed
LOC_Os04g18090	histone H1, putative, expressed
LOC_Os02g47210	amino acid permease family protein, putative, expressed
LOC_Os01g58740	glycerol-3-phosphate dehydrogenase, putative, expressed
LOC_Os04g02030	rp1, putative, expressed
LOC_Os08g43010	disease resistance RPP13-like protein 1, putative, expressed
LOC_Os02g01520	IQ calmodulin-binding motif family protein, putative, expressed
LOC_Os12g42810	mov34%2FMPN%2FPAD-1 family protein, expressed
LOC_Os11g34880	NB-ARC domain containing protein, expressed
LOC_Os12g10450	expressed protein
LOC_Os09g21450	cyclin, putative, expressed
LOC_Os05g34160	mTERF domain containing protein, expressed
LOC_Os10g39410	Core histone H2A%2FH2B%2FH3%2FH4 domain containing protein, putative, expressed
LOC_Os07g38730	tubulin%2FFtsZ domain containing protein, putative, expressed
LOC_Os01g18320	protoporphyrinogen oxidase, chloroplast precursor, putative, expressed
LOC_Os12g37100	pentatricopeptide repeat domain containing protein, putative, expressed
LOC_Os02g54030	polygalacturonase, putative, expressed
LOC_Os04g44650	ferredoxin-thioredoxin reductase, variable chain, putative, expressed
LOC_Os01g62790	expressed protein
LOC_Os06g16420	amino acid transporter, putative, expressed
LOC_Os09g25945	expressed protein
LOC_Os04g01160	zinc finger family protein, putative, expressed
LOC_Os06g06980	caffeoyl-CoA O-methyltransferase, putative, expressed
LOC_Os07g16970	rab GDP dissociation inhibitor alpha, putative, expressed
LOC_Os09g29825	pentatricopeptide, putative, expressed
LOC_Os03g48626	expressed protein
LOC_Os03g44450	expressed protein
LOC_Os02g12750	tetraspanin family protein, putative, expressed
LOC_Os06g48320	EDR2, putative, expressed
LOC_Os11g41100	expressed protein
LOC_Os03g38870	dof zinc finger domain containing protein, putative, expressed
LOC_Os06g50715	expressed protein
LOC_Os03g29970	histone-like transcription factor and archaeal histone, putative, expressed
LOC_Os03g56950	phytochrome-interacting factor 4, putative, expressed
LOC_Os05g13904	expressed protein
LOC_Os12g08770	photosystem I reaction center subunit N, chloroplast precursor, putative, expressed
LOC_Os03g48950	expressed protein
LOC_Os07g40224	expressed protein
LOC_Os05g23393	expressed protein
LOC_Os08g31000	expressed protein
LOC_Os07g46990	copper%2Fzinc superoxide dismutase, putative, expressed
LOC_Os07g17220	disease resistance protein, putative, expressed
LOC_Os01g67360	methyltransferase, putative, expressed
LOC_Os09g29170	CAMK_CAMK_like.38 - CAMK includes calcium%2Fcalmodulin depedent protein kinases, expressed
LOC_Os02g55000	zinc finger CCCH-type with G patch domain-containing protein, putative, expressed
LOC_Os10g42430	transcription factor MYC7E, putative, expressed
LOC_Os01g61060	SAG20, putative, expressed
LOC_Os08g35740	12-oxophytodienoate reductase, putative, expressed
LOC_Os03g17120	arginine biosynthesis bifunctional protein argJ 1, putative, expressed
LOC_Os06g51290	phytoene synthase, chloroplast precursor, putative, expressed
LOC_Os07g16040	erythronate-4-phosphate dehydrogenase domain containing protein, expressed
LOC_Os02g48640	expressed protein
LOC_Os02g45870	tobamovirus multiplication protein, putative, expressed
LOC_Os03g40210	expressed protein
LOC_Os05g45910	expressed protein
LOC_Os09g03370	MIM, putative, expressed
LOC_Os02g09420	cyclase family protein, putative, expressed
LOC_Os03g50100	expressed protein
LOC_Os01g37220	expressed protein
LOC_Os12g06930	expressed protein
LOC_Os11g39710	retrotransposon protein, putative, Ty3-gypsy subclass, expressed
LOC_Os04g49570	glutamate receptor, putative, expressed
LOC_Os01g49614	Protein kinase domain containing protein, expressed
LOC_Os10g40250	expressed protein
LOC_Os08g04430	expressed protein
LOC_Os10g40370	expressed protein
LOC_Os06g35165	expressed protein
LOC_Os01g29180	expressed protein
LOC_Os03g63740	NFD2, putative, expressed
LOC_Os05g44210	trehalose-6-phosphate synthase, putative, expressed
LOC_Os05g23260	OsSigP4 - Putative Type I Signal Peptidase homologue%3B employs a putative Ser%2FHis catalytic dyad, expressed
LOC_Os08g31510	DUF581 domain containing protein, expressed
LOC_Os07g10480	expressed protein
LOC_Os03g02430	PPR repeat domain containing protein, putative, expressed
LOC_Os12g12370	outer envelope protein, putative, expressed
LOC_Os09g00999	expressed protein
LOC_Os03g14590	calcium-binding EF hand family protein, putative, expressed
LOC_Os05g33600	cytochrome P450 72A1, putative, expressed
LOC_Os10g34602	csAtPR5, putative, expressed
LOC_Os03g28250	expressed protein
LOC_Os08g41210	expressed protein
LOC_Os11g43700	RGH1A, putative, expressed
LOC_Os03g58610	expressed protein
LOC_Os07g28720	expressed protein
LOC_Os04g30760	3-oxoacyl-reductase, chloroplast precursor, putative, expressed
LOC_Os02g18370	transposon protein, putative, unclassified, expressed
LOC_Os01g56880	purple acid phosphatase precursor, putative, expressed
LOC_Os09g12230	ubiquitin-conjugating enzyme, putative, expressed
LOC_Os07g49110	D-alanine--D-alanine ligase family, putative, expressed
LOC_Os07g06590	ML domain protein, putative, expressed
LOC_Os03g62750	inner membrane protein, putative, expressed

## Sheet: Cluster 5
Gene ID	Description
LOC_Os06g13470	SAM dependent carboxyl methyltransferase, putative, expressed
LOC_Os03g06970	tetratricopeptide repeat domain containing protein, expressed
LOC_Os02g48850	plant-specific domain TIGR01615 family protein, expressed
LOC_Os10g08230	retrotransposon, putative, centromere-specific, expressed
LOC_Os11g19340	lipase, putative, expressed
LOC_Os03g42870	hypothetical protein
LOC_Os03g58364	hypothetical protein
LOC_Os03g58372	expressed protein
LOC_Os12g43140	late embryogenesis abundant protein D-34, putative, expressed
LOC_Os05g33960	peptide transporter PTR2, putative, expressed
LOC_Os07g05420	anthocyanidin 3-O-glucosyltransferase, putative, expressed
LOC_Os09g25430	ZOS9-07 - C2H2 zinc finger protein, expressed
LOC_Os08g04230	cysteine-rich repeat secretory protein 55 precursor, putative, expressed
LOC_Os05g29790	pectinesterase, putative, expressed
LOC_Os04g42050	expressed protein
LOC_Os01g01660	isoflavone reductase, putative, expressed
LOC_Os02g46680	multidrug resistance protein, putative, expressed
LOC_Os11g06770	ethylene-responsive transcription factor ERF110, putative, expressed
LOC_Os10g36610	UP-9A, putative, expressed
LOC_Os08g04800	triacylglycerol lipase like protein, putative, expressed
LOC_Os03g63390	plastocyanin-like domain containing protein, putative, expressed
LOC_Os09g31190	slowmo homolog, putative, expressed
LOC_Os06g13390	SAM dependent carboxyl methyltransferase, putative, expressed
LOC_Os04g54230	wound induced protein, putative, expressed
LOC_Os11g29780	plant-specific domain TIGR01627 family protein, expressed
LOC_Os01g61610	flavonol synthase%2Fflavanone 3-hydroxylase, putative, expressed
LOC_Os04g49480	legume lectins beta domain containing protein, putative, expressed
LOC_Os09g34330	helix-loop-helix DNA-binding domain containing protein, expressed
LOC_Os07g35350	glucan endo-1,3-beta-glucosidase precursor, putative, expressed
LOC_Os11g47500	glycosyl hydrolase, putative, expressed
LOC_Os02g01590	glycosyl hydrolases, putative, expressed
LOC_Os09g37180	transferase family protein, putative, expressed
LOC_Os03g43750	retrotransposon, putative, centromere-specific, expressed
LOC_Os05g45100	anthocyanidin 5,3-O-glucosyltransferase, putative, expressed
LOC_Os03g58380	aldehyde oxidase 2, putative, expressed
LOC_Os02g06090	phytosulfokine receptor precursor, putative, expressed
LOC_Os10g23310	transferase family protein, putative, expressed
LOC_Os08g07730	transferase family protein, putative, expressed
LOC_Os03g47860	transferase family protein, putative, expressed
LOC_Os02g57810	cytochrome P450, putative, expressed
LOC_Os04g33920	LTPL102 - Protease inhibitor%2Fseed storage%2FLTP family protein precursor, expressed
LOC_Os01g08380	transferase family protein, putative, expressed
LOC_Os09g28690	gibberellin receptor GID1L2, putative, expressed
LOC_Os01g37200	retrotransposon protein, putative, Ty3-gypsy subclass, expressed
LOC_Os01g15340	flowering promoting factor-like 1, putative, expressed
LOC_Os01g52730	DUF584 domain containing protein, putative, expressed
LOC_Os07g09190	transketolase, putative, expressed
LOC_Os11g02520	WRKY104, expressed
LOC_Os06g44260	synthase, putative, expressed
LOC_Os03g58320	indole-3-glycerol phosphate lyase, chloroplast precursor, putative, expressed
LOC_Os12g18560	invertase%2Fpectin methylesterase inhibitor family protein, putative, expressed
LOC_Os02g43330	homeobox associated leucine zipper, putative, expressed
LOC_Os01g42900	ABC-2 type transporter domain containing protein, expressed
LOC_Os10g36580	UP-9A, putative, expressed
LOC_Os02g13800	HSF-type DNA-binding domain containing protein, expressed
LOC_Os03g28160	jacalin-like lectin domain containing protein, expressed
LOC_Os05g12040	cytochrome P450 51, putative, expressed
LOC_Os05g31970	expressed protein
LOC_Os12g33300	integral membrane protein DUF6 containing protein, expressed
LOC_Os03g05880	monooxygenase, putative, expressed
LOC_Os06g49760	invertase%2Fpectin methylesterase inhibitor family protein, putative, expressed
LOC_Os03g05840	FAD dependent oxidoreductase domain containing protein, expressed
LOC_Os04g38680	transmembrane amino acid transporter protein, putative, expressed
LOC_Os02g47370	transcription factor TF2, putative, expressed
LOC_Os08g07100	terpene synthase, putative, expressed
LOC_Os05g46790	expressed protein
LOC_Os03g48760	Cupin domain containing protein, expressed
LOC_Os01g06740	ribosome inactivating protein, putative, expressed
LOC_Os05g06920	relA-SpoT like protein RSH4, putative, expressed
LOC_Os03g08310	ZIM domain containing protein, putative, expressed
LOC_Os03g46060	thaumatin family domain containing protein, expressed
LOC_Os09g37120	pyridoxal-dependent decarboxylase protein, putative, expressed
LOC_Os02g12270	expressed protein
LOC_Os05g45110	anthocyanidin 5,3-O-glucosyltransferase, putative, expressed
LOC_Os08g31760	expressed protein
LOC_Os01g40280	integral membrane protein, putative, expressed
LOC_Os01g16810	MYB family transcription factor, putative, expressed
LOC_Os03g16960	cysteine-rich repeat secretory protein 55 precursor, putative, expressed
LOC_Os03g59570	IPP transferase, putative, expressed
LOC_Os03g44740	cytochrome P450, putative, expressed
LOC_Os01g10590	osFTL8 FT-Like8 homologous to Flowering Locus T gene%3B contains Pfam profile PF01161%3A Phosphatidylethanolamine-binding protein, expressed
LOC_Os10g23240	expressed protein
LOC_Os02g13670	helix-loop-helix DNA-binding domain containing protein, expressed
LOC_Os06g13320	protein kinase, putative, expressed
LOC_Os12g05440	cytochrome P450, putative, expressed
LOC_Os11g06150	basic proline-rich protein precursor, putative, expressed
LOC_Os01g20206	methyltransferase, putative, expressed
LOC_Os06g13560	SAM dependent carboxyl methyltransferase, putative, expressed
LOC_Os05g09440	NADP-dependent malic enzyme, chloroplast precursor, putative, expressed
LOC_Os01g12520	mitochondrial carrier protein, putative, expressed
LOC_Os09g37976	cupin domain containing protein, expressed
LOC_Os01g47300	retrotransposon protein, putative, unclassified, expressed
LOC_Os05g46840	proline-rich protein, putative, expressed
LOC_Os01g50370	STE_MEKK_ste11_MAP3K.4 - STE kinases include homologs to sterile 7, sterile 11 and sterile 20 from yeast, expressed
LOC_Os10g37340	cystathionine gamma-synthase, putative, expressed
LOC_Os03g24390	OsRhmbd8 - Putative Rhomboid homologue, expressed
LOC_Os04g49210	naringenin,2-oxoglutarate 3-dioxygenase, putative, expressed
LOC_Os12g38120	thaumatin family domain containing protein, expressed
LOC_Os01g04050	BBTI12 - Bowman-Birk type bran trypsin inhibitor precursor, expressed
LOC_Os08g33710	ribonuclease T2 family domain containing protein, expressed
LOC_Os01g62190	ZOS1-15 - C2H2 zinc finger protein, expressed
LOC_Os08g04540	decarboxylase, putative, expressed
LOC_Os07g05940	9-cis-epoxycarotenoid dioxygenase 1, chloroplast precursor, putative, expressed
LOC_Os03g62230	ZOS3-24 - C2H2 zinc finger protein, expressed
LOC_Os03g58290	indole-3-glycerol phosphate lyase, chloroplast precursor, putative, expressed
LOC_Os11g23080	retrotransposon protein, putative, unclassified, expressed
LOC_Os06g11290	12-oxophytodienoate reductase, putative, expressed
LOC_Os01g42860	inhibitor I family protein, putative, expressed
LOC_Os01g27860	expressed protein
LOC_Os02g09250	cytochrome P450 71D10, putative, expressed
LOC_Os07g04560	no apical meristem protein, putative, expressed
LOC_Os09g23780	expressed protein
LOC_Os03g08900	MATE efflux family protein, putative, expressed
LOC_Os05g03160	DUF260 domain containing protein, putative, expressed
LOC_Os08g39730	cytochrome P450, putative, expressed
LOC_Os08g41290	AIR12, putative, expressed
LOC_Os02g38040	leucine-rich repeat family protein, putative, expressed
LOC_Os07g32630	UDP-glucoronosyl and UDP-glucosyl transferase domain containing protein, expressed
LOC_Os01g60450	cytochrome P450, putative, expressed
LOC_Os07g37210	MYB family transcription factor, putative, expressed
LOC_Os07g42220	expressed protein
LOC_Os02g45380	MATE domain containing protein, expressed
LOC_Os03g57640	gibberellin receptor GID1L2, putative, expressed
LOC_Os08g32960	endonuclease%2Fexonuclease%2Fphosphatase family domain containing protein, expressed
LOC_Os03g04890	zinc finger family protein, putative, expressed
LOC_Os02g36280	cytochrome P450, putative, expressed
LOC_Os07g44910	gibberellin receptor GID1L2, putative, expressed
LOC_Os03g02874	retrotransposon protein, putative, Ty3-gypsy subclass, expressed
LOC_Os03g60580	actin-depolymerizing factor, putative, expressed
LOC_Os12g12880	expressed protein
LOC_Os01g50350	expressed protein
LOC_Os02g56860	3-ketoacyl-CoA synthase, putative, expressed
LOC_Os11g05660	OsFBX396 - F-box domain containing protein, expressed
LOC_Os10g25400	GDSL-like lipase%2Facylhydrolase, putative, expressed
LOC_Os02g03710	UP-9A, putative, expressed
LOC_Os03g02460	retinol dehydrogenase, putative, expressed
LOC_Os12g24050	retrotransposon protein, putative, unclassified, expressed
LOC_Os08g04500	terpene synthase, putative, expressed
LOC_Os02g40664	zinc finger family protein, putative, expressed
LOC_Os06g44190	expressed protein
LOC_Os11g04104	major facilitator superfamily antiporter, putative, expressed
LOC_Os12g26290	alpha-DOX2, putative, expressed
LOC_Os01g53430	anthocyanidin 5,3-O-glucosyltransferase, putative, expressed
LOC_Os03g58140	transmembrane BAX inhibitor motif-containing protein, putative, expressed
LOC_Os04g27800	expressed protein
LOC_Os01g71350	glycosyl hydrolases family 17, putative, expressed
LOC_Os01g09800	BTBA1 - Bric-a-Brac,Tramtrack, Broad Complex BTB domain with Ankyrin repeat region, expressed
LOC_Os01g61044	transmembrane amino acid transporter protein, putative, expressed
LOC_Os01g27360	glutathione S-transferase, putative, expressed
LOC_Os09g34230	UDP-glucoronosyl%2FUDP-glucosyl transferase, putative, expressed
LOC_Os05g04720	expressed protein
LOC_Os01g38110	cytochrome P450, putative, expressed
LOC_Os05g37050	MYB family transcription factor, putative, expressed
LOC_Os07g46830	sex determination protein tasselseed-2, putative, expressed
LOC_Os03g47280	VQ domain containing protein, putative, expressed
LOC_Os01g70540	retrotransposon protein, putative, unclassified, expressed
LOC_Os06g30920	expressed protein
LOC_Os02g53130	nitrate reductase, putative, expressed
LOC_Os03g48060	class I glutamine amidotransferase, putative, expressed
LOC_Os05g43910	cytochrome P450, putative, expressed
LOC_Os08g32970	annexin, putative, expressed
LOC_Os05g40630	DUF567 domain containing protein, putative, expressed
LOC_Os05g47960	expressed protein
LOC_Os03g52910	uncharacterized UPF0114 domain containing protein, expressed
LOC_Os12g11420	expressed protein
LOC_Os07g36560	transferase family protein, putative, expressed
LOC_Os01g50400	STE_MEKK_ste11_MAP3K.5 - STE kinases include homologs to sterile 7, sterile 11 and sterile 20 from yeast, expressed
LOC_Os10g02880	O-methyltransferase, putative, expressed
LOC_Os01g50940	helix-loop-helix DNA-binding domain containing protein, expressed
LOC_Os05g45090	anthocyanidin 5,3-O-glucosyltransferase, putative, expressed
LOC_Os03g08320	ZIM domain containing protein, putative, expressed
LOC_Os06g08640	transferase family protein, putative, expressed
LOC_Os01g64570	U-box domain-containing protein, putative, expressed
LOC_Os06g44250	haemolysin-III, putative, expressed
LOC_Os08g01670	invertase%2Fpectin methylesterase inhibitor family protein, putative, expressed
LOC_Os08g28710	receptor protein kinase CRINKLY4 precursor, putative, expressed
LOC_Os10g25040	red chlorophyll catabolite reductase, putative, expressed
LOC_Os04g08550	oxidoreductase, aldo%2Fketo reductase family protein, putative, expressed
LOC_Os01g58130	expressed protein
LOC_Os05g33400	basic 7S globulin precursor, putative, expressed
LOC_Os01g72490	LRP1, putative, expressed
LOC_Os07g48870	MYB family transcription factor, putative, expressed
LOC_Os05g50920	transmembrane amino acid transporter protein, putative, expressed
LOC_Os07g26660	aquaporin protein, putative, expressed
LOC_Os04g32480	zinc-finger protein, putative, expressed
LOC_Os07g36770	retrotransposon protein, putative, Ty3-gypsy subclass, expressed
LOC_Os02g50110	expressed protein
LOC_Os02g52170	expressed protein
LOC_Os10g25230	ZIM domain containing protein, putative, expressed
LOC_Os01g16310	glycosyl hydrolase, family 31, putative, expressed
LOC_Os05g50730	expressed protein
LOC_Os04g43390	Os4bglu16 - monolignol beta-glucoside homologue, expressed
LOC_Os10g40720	expansin precursor, putative, expressed
LOC_Os03g42830	MATE efflux family protein, putative, expressed
LOC_Os02g45780	zinc finger, C3HC4 type domain containing protein, expressed
LOC_Os05g38860	expressed protein
LOC_Os01g20980	pectinesterase, putative, expressed
LOC_Os06g46680	cytochrome P450, putative, expressed
LOC_Os08g02230	FAD-binding and arabino-lactone oxidase domains containing protein, putative, expressed
LOC_Os03g08520	DUF581 domain containing protein, expressed
LOC_Os07g41060	dihydroflavonol-4-reductase, putative, expressed
LOC_Os06g01250	cytochrome P450, putative, expressed
LOC_Os09g32670	UDP-glucuronate 4-epimerase, putative, expressed
LOC_Os11g43860	sodium%2Fcalcium exchanger protein, putative, expressed
LOC_Os09g37200	transferase family protein, putative, expressed
LOC_Os10g25290	ZIM domain containing protein, putative, expressed
LOC_Os02g45760	chitin-inducible gibberellin-responsive protein 2, putative, expressed
LOC_Os03g60560	ZOS3-21 - C2H2 zinc finger protein, expressed
LOC_Os06g05410	expressed protein
LOC_Os05g25920	expressed protein
LOC_Os03g04190	cytochrome P450, putative, expressed
LOC_Os05g46830	proline-rich protein, putative, expressed
LOC_Os12g32610	expressed protein
LOC_Os02g02340	glycerol-3-phosphate acyltransferase, putative, expressed
LOC_Os04g38540	aldose 1-epimerase, putative, expressed
LOC_Os03g03500	heavy metal-associated domain containing protein, expressed
LOC_Os03g10478	glycosyl hydrolase family 10 protein, putative, expressed
LOC_Os02g46970	AMP-binding domain containing protein, expressed
LOC_Os05g45954	AP2 domain containing protein, expressed
LOC_Os05g02450	expressed protein
LOC_Os06g38660	expressed protein
LOC_Os07g43604	expressed protein
LOC_Os05g33940	alpha%2Fbeta hydrolase fold, putative, expressed
LOC_Os03g15020	beta-galactosidase precursor, putative, expressed
LOC_Os05g13940	retrotransposon protein, putative, unclassified, expressed
LOC_Os05g48810	dnaJ domain containing protein, expressed
LOC_Os04g13210	multidrug resistance-associated protein, putative, expressed
LOC_Os07g48020	peroxidase precursor, putative, expressed
LOC_Os02g48190	expressed protein
LOC_Os06g36670	bet v I allergen family protein, putative, expressed
LOC_Os06g35960	HSF-type DNA-binding domain containing protein, expressed
LOC_Os02g52380	DUF1645 domain containing protein, putative, expressed
LOC_Os08g23290	serine%2Fthreonine-protein kinase BRI1-like 2 precursor, putative, expressed
LOC_Os09g28660	gibberellin receptor GID1L2, putative, expressed
LOC_Os04g37490	oxidoreductase, aldo%2Fketo reductase family protein, putative, expressed
LOC_Os10g37570	OsFBDUF49 - F-box and DUF domain containing protein, expressed
LOC_Os02g54254	saccharopine dehydrogenase, putative, expressed
LOC_Os06g04080	glycosyl hydrolases family 17, putative, expressed
LOC_Os02g54140	hsp20%2Falpha crystallin family protein, putative, expressed
LOC_Os01g66530	ARGOS, putative, expressed
LOC_Os12g03050	no apical meristem protein, putative, expressed
LOC_Os04g45890	retrotransposon protein, putative, unclassified, expressed
LOC_Os02g50460	immediate-early fungal elicitor protein CMPG1, putative, expressed
LOC_Os12g16720	cytochrome P450 71A1, putative, expressed
LOC_Os05g51130	mitochondrial chaperone BCS1, putative, expressed
LOC_Os09g28620	gibberellin receptor GID1L2, putative, expressed
LOC_Os01g50410	STE_MEKK_ste11_MAP3K.6 - STE kinases include homologs to sterile 7, sterile 11 and sterile 20 from yeast, expressed
LOC_Os06g04480	expressed protein
LOC_Os03g12820	ATP8, putative, expressed
LOC_Os04g52090	AP2 domain containing protein, expressed
LOC_Os12g06410	U-box domain-containing protein, putative, expressed
LOC_Os03g41330	DUF260 domain containing protein, putative, expressed
LOC_Os01g10040	cytochrome P450, putative, expressed
LOC_Os08g31090	expressed protein
LOC_Os03g53400	transmembrane BAX inhibitor motif-containing protein, putative, expressed
LOC_Os06g05430	expressed protein
LOC_Os03g13450	expressed protein
LOC_Os04g33390	prephenate dehydratase domain containing protein, expressed
LOC_Os05g49700	AP2 domain containing protein, expressed
LOC_Os03g15270	gibberellin receptor GID1L2, putative, expressed
LOC_Os10g37700	hydrolase protein, putative, expressed
LOC_Os09g31130	citrate transporter, putative, expressed
LOC_Os03g55030	UDP-glucoronosyl and UDP-glucosyl transferase domain containing protein, expressed
LOC_Os12g07030	expressed protein
LOC_Os08g04560	decarboxylase, putative, expressed
LOC_Os09g27260	plant viral response family protein, putative, expressed
LOC_Os01g57770	OsPOP4 - Putative Prolyl Oligopeptidase homologue, expressed
LOC_Os01g70820	lumenal PsbP, putative, expressed
LOC_Os05g44060	expressed protein
LOC_Os07g47990	peroxidase precursor, putative, expressed
LOC_Os08g04630	external NADH-ubiquinone oxidoreductase 1, mitochondrial precursor, putative, expressed
LOC_Os03g18030	leucoanthocyanidin dioxygenase, putative, expressed
LOC_Os09g11780	hypothetical protein
LOC_Os07g19540	expressed protein
LOC_Os06g47910	GDSL-like lipase%2Facylhydrolase, putative, expressed
LOC_Os12g05260	phytosulfokines precursor, putative, expressed
LOC_Os11g07950	expressed protein
LOC_Os03g17790	OsRCI2-5 - Putative low temperature and salt responsive protein, expressed
LOC_Os07g46570	glutaredoxin, putative, expressed
LOC_Os06g19540	oxidoreductase, short chain dehydrogenase%2Freductase family domain containing protein, expressed
LOC_Os06g30640	cytochrome P450, putative, expressed
LOC_Os10g20470	MATE efflux family protein, putative, expressed
LOC_Os04g19114	retrotransposon protein, putative, Ty3-gypsy subclass, expressed
LOC_Os03g10500	adenylyl-sulfate kinase, putative, expressed
LOC_Os02g46100	RING-H2 finger protein, putative, expressed
LOC_Os01g02300	receptor kinase ORK10, putative, expressed
LOC_Os04g51160	transposon protein, putative, unclassified, expressed
LOC_Os02g09510	limonoid UDP-glucosyltransferase, putative, expressed
LOC_Os01g46260	expressed protein
LOC_Os06g10030	expressed protein
LOC_Os01g40260	WRKY77, expressed
LOC_Os10g23820	transferase family protein, putative, expressed
LOC_Os01g64110	glycosyl hydrolase, putative, expressed
LOC_Os03g52380	PIII5 - Proteinase inhibitor II family protein precursor, expressed
LOC_Os06g43080	expressed protein
LOC_Os06g05320	transferase family protein, putative, expressed
LOC_Os02g33330	expressed protein
LOC_Os02g52180	plastocyanin-like domain containing protein, putative, expressed
LOC_Os05g38530	DnaK family protein, putative, expressed
LOC_Os01g64790	AP2 domain containing protein, expressed
LOC_Os08g02030	transferase family protein, putative, expressed
LOC_Os08g37874	2-nitropropane dioxygenase family, putative, expressed
LOC_Os12g44220	ATPase 2, putative, expressed
LOC_Os06g11150	DUF1645 domain containing protein, putative, expressed
LOC_Os05g50570	OsSCP29 - Putative Serine Carboxypeptidase homologue, expressed
LOC_Os06g06490	U-box domain containing heat shock protein, putative, expressed
LOC_Os04g47320	uncharacterized mscS family protein, putative, expressed
LOC_Os06g39330	UDP-glucoronosyl and UDP-glucosyl transferase domain containing protein, expressed
LOC_Os01g12410	receptor-like protein kinase, putative, expressed
LOC_Os05g42070	UDP-glucose flavonoid-O-glucosyltransferase, putative, expressed
LOC_Os12g38100	membrane associated DUF588 domain containing protein, putative, expressed
LOC_Os11g47600	glycosyl hydrolase, putative, expressed
LOC_Os03g13210	peroxidase precursor, putative, expressed
LOC_Os11g04560	calmodulin-like protein 1, putative, expressed
LOC_Os02g43820	AP2 domain containing protein, expressed
LOC_Os10g41040	ternary complex factor MIP1, putative, expressed
LOC_Os03g56930	app1, putative, expressed
LOC_Os01g51540	cytidine%2Fdeoxycytidylate deaminase, putative, expressed
LOC_Os08g34240	CAMK_KIN1%2FSNF1%2FNim1_like.33 - CAMK includes calcium%2Fcalmodulin depedent protein kinases, expressed
LOC_Os04g16798	chloroplast 30S ribosomal protein S7, putative, expressed
LOC_Os04g35680	U-box domain containing protein, expressed
LOC_Os04g32740	hydrolase, NUDIX family, domain containing protein, expressed
LOC_Os03g14730	gibberellin receptor GID1L2, putative, expressed
LOC_Os02g50700	expressed protein
LOC_Os02g26430	WRKY42, expressed
LOC_Os01g44120	expressed protein
LOC_Os02g46560	helix-loop-helix DNA-binding protein, putative, expressed
LOC_Os01g11910	basic helix-loop-helix, putative, expressed
LOC_Os03g11900	transporter family protein, putative, expressed
LOC_Os09g09930	heavy metal transport%2Fdetoxification protein, putative, expressed
LOC_Os01g62850	membrane associated DUF588 domain containing protein, putative, expressed
LOC_Os01g41240	hydrolase, alpha%2Fbeta fold family domain containing protein, expressed
LOC_Os10g40700	expansin precursor, putative, expressed
LOC_Os12g05690	expressed protein
LOC_Os10g07200	hsp20%2Falpha crystallin family protein, putative, expressed
LOC_Os01g55940	OsGH3.2 - Probable indole-3-acetic acid-amido synthetase, expressed
LOC_Os04g12530	amino acid transporter family protein, putative, expressed
LOC_Os11g10710	protein kinase domain containing protein, expressed
LOC_Os07g23150	transferase family protein, putative, expressed
LOC_Os02g32140	AP2 domain containing protein, expressed
LOC_Os01g72100	OsCML10 - Calmodulin-related calcium sensor protein, expressed
LOC_Os01g71310	cytokinin dehydrogenase precursor, putative, expressed
LOC_Os11g29290	cytochrome P450, putative, expressed
LOC_Os04g10530	amidase, putative, expressed
LOC_Os01g64120	2Fe-2S iron-sulfur cluster binding domain containing protein, expressed
LOC_Os05g03740	transcription factor TF2, putative, expressed
LOC_Os12g40260	WD-40 repeat family protein, putative, expressed
LOC_Os02g02780	protein kinase family protein, putative, expressed
LOC_Os04g35540	amino acid permease family protein, putative, expressed
LOC_Os05g29030	protein phosphatase 2C, putative, expressed
LOC_Os12g33194	expressed protein
LOC_Os11g05730	histone H3, putative, expressed
LOC_Os06g10130	expressed protein
LOC_Os06g01760	ligA, putative, expressed
LOC_Os01g02930	glycosyltransferase protein, putative, expressed
LOC_Os03g55810	uncharacterized PE-PGRS family protein PE_PGRS46, putative, expressed
LOC_Os07g07410	oxidoreductase, 2OG-Fe oxygenase family protein, putative, expressed
LOC_Os03g60260	ANT1, putative, expressed
LOC_Os10g33540	alcohol oxidase, putative, expressed
LOC_Os04g45810	homeobox associated leucine zipper, putative, expressed
LOC_Os01g22352	peroxidase precursor, putative, expressed
LOC_Os01g72120	glutathione S-transferase, putative, expressed
LOC_Os07g36544	serine%2Fthreonine-protein kinase receptor precursor, putative, expressed
LOC_Os01g61510	ammonium transporter protein, putative, expressed
LOC_Os07g34720	harpin-induced protein 1 domain containing protein, expressed
LOC_Os03g08330	ZIM domain containing protein, putative, expressed
LOC_Os02g17590	expressed protein
LOC_Os07g44890	gibberellin receptor GID1L2, putative, expressed
LOC_Os03g40540	cytochrome P450, putative, expressed
LOC_Os07g46280	Os7bglu26 - beta-mannosidase%2Fglucosidase%2Fexoglucanase, expressed
LOC_Os03g53540	expressed protein
LOC_Os12g02440	WRKY95, expressed
LOC_Os02g26210	flowering promoting factor-like 1, putative, expressed
LOC_Os01g43320	transmembrane amino acid transporter protein, putative, expressed
LOC_Os01g22230	peroxidase precursor, putative, expressed
LOC_Os01g09450	OsIAA2 - Auxin-responsive Aux%2FIAA gene family member, expressed
LOC_Os05g31740	cytochrome P450 86A2, putative, expressed
LOC_Os07g36570	KI domain interacting kinase 1, putative, expressed
LOC_Os09g28770	patatin, putative, expressed
LOC_Os03g55034	expressed protein
LOC_Os01g36790	TKL_IRAK_DUF26-lf.2 - DUF26 kinases have homology to DUF26 containing loci, expressed
LOC_Os03g17800	phosphatidylinositol transfer protein alpha isoform, putative, expressed
LOC_Os10g37660	trehalase precursor, putative, expressed
LOC_Os06g38670	receptor-like protein kinase precursor, putative, expressed
LOC_Os03g10100	transporter family protein, putative, expressed
LOC_Os01g63980	ZOS1-17 - C2H2 zinc finger protein, expressed
LOC_Os03g37830	potassium transporter, putative, expressed
LOC_Os02g39330	CHIT1 - Chitinase family protein precursor, expressed
LOC_Os03g57880	glucan endo-1,3-beta-glucosidase precursor, putative, expressed
LOC_Os03g58010	acetyltransferase, GNAT family, putative, expressed
LOC_Os11g19864	transposon protein, putative, Pong sub-class, expressed
LOC_Os01g04210	DNA binding protein, putative, expressed
LOC_Os01g02940	glycosyltransferase protein, putative, expressed
LOC_Os10g39970	harpin-induced protein 1 domain containing protein, expressed
LOC_Os04g12499	amino acid transporter protein, putative, expressed
LOC_Os05g03640	flavonol synthase%2Fflavanone 3-hydroxylase, putative, expressed
LOC_Os07g40290	OsGH3.8 - Probable indole-3-acetic acid-amido synthetase, expressed
LOC_Os01g36720	transporter, major facilitator family, putative, expressed
LOC_Os09g36200	senescence-inducible chloroplast stay-green protein 1, putative, expressed
LOC_Os01g12820	harpin-induced protein, putative, expressed
LOC_Os12g07580	dirigent, putative, expressed
LOC_Os01g67540	AMP-binding domain containing protein, expressed
LOC_Os04g58090	harpin-induced protein 1 domain containing protein, expressed
LOC_Os05g49900	3-ketoacyl-CoA synthase, putative, expressed
LOC_Os06g03740	folic acid binding protein, putative, expressed
LOC_Os04g52504	adhesive%2Fproline-rich protein, putative, expressed
LOC_Os02g22480	glycosyltransferase, putative, expressed
LOC_Os06g12190	glutaredoxin, putative, expressed
LOC_Os12g03040	no apical meristem protein, putative, expressed
LOC_Os04g03164	expressed protein
LOC_Os02g42990	OsSAUR11 - Auxin-responsive SAUR gene family member, expressed
LOC_Os03g42130	gibberellin 20 oxidase 2, putative, expressed
LOC_Os08g41780	triacylglycerol lipase precursor, putative, expressed
LOC_Os03g42810	endonuclease%2Fexonuclease%2Fphosphatase family domain containing protein, expressed
LOC_Os02g51860	dehydration response related protein, putative, expressed
LOC_Os12g29400	GRAM domain containing protein, expressed
LOC_Os08g38210	transcription factor BIM2, putative, expressed
LOC_Os09g28720	alpha%2Fbeta hydrolase fold, putative, expressed
LOC_Os01g02900	glycosyltransferase, putative, expressed
LOC_Os11g39390	expressed protein
LOC_Os06g47200	LTPL85 - Protease inhibitor%2Fseed storage%2FLTP family protein precursor, expressed
LOC_Os03g10320	expressed protein
LOC_Os05g11840	expressed protein
LOC_Os04g52800	expressed protein
LOC_Os09g28160	phosphate carrier protein, mitochondrial precursor, putative, expressed
LOC_Os12g03899	major facilitator superfamily antiporter, putative, expressed
LOC_Os07g48610	hydrolase, alpha%2Fbeta fold family domain containing protein, expressed
LOC_Os02g48710	expressed protein
LOC_Os01g13480	glutaredoxin, putative, expressed
LOC_Os01g49280	zinc finger family protein, putative, expressed
LOC_Os01g73110	expressed protein
LOC_Os03g25790	glycosyl hydrolases family 17 protein, expressed
LOC_Os02g55920	expressed protein
LOC_Os03g58900	galactosyltransferase family protein, putative, expressed
LOC_Os05g50610	WRKY8, expressed
LOC_Os10g09240	expressed protein
LOC_Os03g63540	lysine-rich arabinogalactan protein 19 precursor, putative, expressed
LOC_Os02g52850	receptor-like protein kinase like protein, putative, expressed
LOC_Os02g32580	expressed protein
LOC_Os01g50440	AWPM-19-like membrane family protein, putative, expressed
LOC_Os10g36924	aquaporin protein, putative, expressed
LOC_Os03g58580	nodulin, putative, expressed
LOC_Os04g53990	ethylene-responsive protein related, putative, expressed
LOC_Os02g44990	OsFBDUF13 - F-box and DUF domain containing protein, expressed
LOC_Os02g08440	WRKY71, expressed
LOC_Os01g70490	potassium transporter, putative, expressed
LOC_Os07g37620	fiber expressed protein, putative, expressed
LOC_Os01g22370	peroxidase precursor, putative, expressed
LOC_Os09g29690	beta-expansin precursor, putative, expressed
LOC_Os06g45184	retrotransposon protein, putative, Ty3-gypsy subclass, expressed
LOC_Os07g35880	beta-amylase, putative, expressed
LOC_Os02g41580	CAMK_CAMK_like.14 - CAMK includes calcium%2Fcalmodulin depedent protein kinases, expressed
LOC_Os01g06240	protein kinase, putative, expressed
LOC_Os01g18090	expressed protein
LOC_Os06g16250	expressed protein
LOC_Os07g03020	expressed protein
LOC_Os01g43140	lipase, putative, expressed
LOC_Os07g14600	hydrolase, putative, expressed
LOC_Os03g57520	VQ domain containing protein, putative, expressed
LOC_Os03g50260	expressed protein
LOC_Os05g42060	UDP-glucoronosyl%2FUDP-glucosyl transferase, putative, expressed
LOC_Os01g32780	universal stress protein domain containing protein, putative, expressed
LOC_Os01g19940	expressed protein
LOC_Os01g42730	GDSL-like lipase%2Facylhydrolase, putative, expressed
LOC_Os01g62290	DnaK family protein, putative, expressed
LOC_Os03g32420	expressed protein
LOC_Os01g66100	gibberellin 20 oxidase 2, putative, expressed
LOC_Os03g50450	inactive receptor kinase At2g26730 precursor, putative, expressed
LOC_Os09g15320	ubiquitin-conjugating enzyme, putative, expressed
LOC_Os04g33240	sex determination protein tasselseed-2, putative, expressed
LOC_Os02g53380	expressed protein
LOC_Os02g41670	phenylalanine ammonia-lyase, putative, expressed
LOC_Os07g42250	strictosidine synthase, putative, expressed
LOC_Os07g39260	expressed protein
LOC_Os01g19970	MYB family transcription factor, putative, expressed
LOC_Os07g17330	B12D protein, putative, expressed
LOC_Os01g66110	methyltransferase, putative, expressed
LOC_Os01g57880	plastocyanin-like domain containing protein, putative, expressed
LOC_Os01g58310	expressed protein
LOC_Os02g56310	calcium-dependent protein kinase isoform AK1, putative, expressed
LOC_Os01g61070	heavy metal-associated domain containing protein, expressed
LOC_Os03g02380	major facilitator superfamily domain-containing protein 5, putative, expressed
LOC_Os02g43790	ethylene-responsive transcription factor, putative, expressed
LOC_Os05g37190	ZOS5-08 - C2H2 zinc finger protein, expressed
LOC_Os04g49170	zinc finger, C3HC4 type domain containing protein, expressed
LOC_Os10g40570	flavin-containing monooxygenase family protein, putative, expressed
LOC_Os01g51870	methyltransferase, putative, expressed
LOC_Os03g03510	CAMK_KIN1%2FSNF1%2FNim1_like.15 - CAMK includes calcium%2Fcalmodulin depedent protein kinases, expressed
LOC_Os09g23590	expressed protein
LOC_Os02g06580	formin, putative, expressed
LOC_Os11g38160	transporter family protein, putative, expressed
LOC_Os01g19170	polygalacturonase, putative, expressed
LOC_Os04g48030	heat stress transcription factor B-1, putative, expressed
LOC_Os04g35890	TKL_IRAK_CR4L.3 - The CR4L subfamily has homology with Crinkly4, expressed
LOC_Os02g14840	potassium channel KAT1, putative, expressed
LOC_Os02g53810	expressed protein
LOC_Os01g53240	BURP domain containing protein, expressed
LOC_Os01g46970	transcription factor, putative, expressed
LOC_Os11g01610	prenylated rab acceptor, putative, expressed
LOC_Os08g26880	bZIP transcription factor domain containing protein, expressed
LOC_Os12g43440	thaumatin, putative, expressed
LOC_Os04g48070	homeobox and START domains containing protein, putative, expressed
LOC_Os07g35340	TKL_IRAK_DUF26-lc.14 - DUF26 kinases have homology to DUF26 containing loci, expressed
LOC_Os06g47620	peptidase, putative, expressed
LOC_Os04g31610	OsFBO3 - F-box and other domain containing protein, expressed
LOC_Os09g15670	protein phosphatase 2C, putative, expressed
LOC_Os03g13540	Ser%2FThr protein phosphatase family protein, putative, expressed
LOC_Os04g17100	heavy metal-associated domain containing protein, expressed
LOC_Os01g22010	S-adenosylmethionine synthetase, putative, expressed
LOC_Os05g43460	DUF567 domain containing protein, putative, expressed
LOC_Os01g42380	pleiotropic drug resistance protein, putative, expressed
LOC_Os01g16980	expressed protein
LOC_Os01g72130	glutathione S-transferase, putative, expressed
LOC_Os06g11450	zinc finger, C3HC4 type domain containing protein, expressed
LOC_Os05g38720	Lung seven transmembrane receptor domain containing protein, putative, expressed
LOC_Os05g47770	serine%2Fthreonine-protein kinase At1g18390 precursor, putative, expressed
LOC_Os02g12380	histone deacetylase, putative, expressed
LOC_Os02g05744	endoglucanase, putative, expressed
LOC_Os12g10660	B-box zinc finger family protein, putative, expressed
LOC_Os02g49710	RING finger protein, putative, expressed
LOC_Os06g45050	clathrin assembly protein, putative, expressed
LOC_Os06g05130	myristoyl-acyl carrier protein thioesterase, chloroplast precursor, putative, expressed
LOC_Os10g17260	cytochrome P450, putative, expressed
LOC_Os02g32840	zinc finger A20 and AN1 domain-containing stress-associated protein, putative, expressed
LOC_Os10g12290	expressed protein
LOC_Os06g20820	expressed protein
LOC_Os06g49030	activator of 90 kDa heat shock protein ATPase homolog, putative, expressed
LOC_Os10g04520	expressed protein
LOC_Os09g35790	HSF-type DNA-binding domain containing protein, expressed
LOC_Os01g15270	expressed protein
LOC_Os02g09810	amino acid transporter, putative, expressed
LOC_Os02g06330	AP2 domain containing protein, expressed
LOC_Os09g29530	expressed protein
LOC_Os03g51440	LRR receptor-like protein kinase, putative, expressed
LOC_Os06g49880	B-box zinc finger family protein, putative, expressed
LOC_Os02g22380	glycosyltransferase protein, putative, expressed
LOC_Os02g44870	dehydrin, putative, expressed
LOC_Os07g35180	hypothetical protein
LOC_Os12g02420	WRKY97, expressed
LOC_Os01g68960	expressed protein
LOC_Os08g41280	membrane protein, putative, expressed
LOC_Os01g18220	expressed protein
LOC_Os12g36750	expressed protein
LOC_Os08g27720	pirin, putative, expressed
LOC_Os01g31980	MATE efflux family protein, putative, expressed
LOC_Os02g55330	OsPOP6 - Putative Prolyl Oligopeptidase homologue, expressed
LOC_Os03g48660	DUF1336 domain containing protein, expressed
LOC_Os02g53530	ZOS2-17 - C2H2 zinc finger protein, expressed
LOC_Os12g23700	cyclin-dependent kinase G-2, putative, expressed
LOC_Os05g48260	wax synthase, putative, expressed
LOC_Os07g35380	TKL_IRAK_DUF26-lc.16 - DUF26 kinases have homology to DUF26 containing loci, expressed
LOC_Os02g20960	hypothetical protein
LOC_Os04g32620	ethylene-responsive transcription factor ERF114, putative, expressed
LOC_Os03g25470	ctr copper transporter family protein, putative, expressed
LOC_Os02g55480	zinc finger, C3HC4 type domain containing protein, expressed
LOC_Os03g13560	hydroxyproline-rich glycoprotein family protein, putative, expressed
LOC_Os08g01490	cytochrome P450, putative, expressed
LOC_Os03g06520	sulfate transporter, putative, expressed
LOC_Os03g49350	lipozygenase protein, putative, expressed
LOC_Os06g46900	phosphosulfolactate synthase-related protein, putative, expressed
LOC_Os05g41150	expressed protein
LOC_Os01g34880	callose synthase, putative, expressed
LOC_Os11g07930	oxidoreductase, short chain dehydrogenase%2Freductase family domain containing family, expressed
LOC_Os03g55350	OsSub31 - Putative Subtilisin homologue, expressed
LOC_Os02g43980	expressed protein
LOC_Os10g30530	lectin-like receptor kinase, putative, expressed
LOC_Os01g74200	protein kinase domain containing protein, expressed
LOC_Os11g35330	LYK, putative, expressed
LOC_Os10g39090	hydrolase, alpha%2Fbeta fold family protein, putative, expressed
LOC_Os03g09230	LTPL69 - Protease inhibitor%2Fseed storage%2FLTP family protein precursor, expressed
LOC_Os07g43950	RNA recognition motif containing protein, putative, expressed
LOC_Os03g16334	fringe-related protein, putative, expressed
LOC_Os09g28650	gibberellin receptor, putative, expressed
LOC_Os06g13830	endoglucanase, putative, expressed
LOC_Os01g34890	GLUCAN SYNTHASE-LIKE protein, putative, expressed
LOC_Os03g51330	GRAS family transcription factor domain containing protein, expressed
LOC_Os05g27010	peptide transporter PTR3-A, putative, expressed
LOC_Os06g12560	zinc finger, C3HC4 type, domain containing protein, expressed
LOC_Os02g12560	expressed protein
LOC_Os09g25090	CAMK_KIN1%2FSNF1%2FNim1_like.34 - CAMK includes calcium%2Fcalmodulin depedent protein kinases, expressed
LOC_Os02g37700	lecithin%3Acholesterol acyltransferase, putative, expressed
LOC_Os01g22660	GDSL-like lipase%2Facylhydrolase, putative, expressed
LOC_Os01g57250	expressed protein
LOC_Os07g37156	expressed protein
LOC_Os03g02070	heavy-metal-associated domain-containing protein, putative, expressed
LOC_Os05g46020	WRKY7, expressed
LOC_Os06g51260	MYB family transcription factor, putative, expressed
LOC_Os07g02140	flavin-containing monooxygenase family protein, putative, expressed
LOC_Os04g33590	hydrolase, alpha%2Fbeta fold family protein, putative, expressed
LOC_Os11g29710	OsFBO4 - F-box and other domain containing protein, expressed
LOC_Os02g10550	expressed protein
LOC_Os03g32302	expressed protein
LOC_Os01g12060	expressed protein
LOC_Os03g62200	ammonium transporter protein, putative, expressed
LOC_Os08g37050	gibberellin receptor GID1L2, putative, expressed
LOC_Os10g30540	lectin-like receptor kinase, putative, expressed
LOC_Os12g36830	pathogenesis-related Bet v I family protein, putative, expressed
LOC_Os05g03630	dnaJ domain containing protein, expressed
LOC_Os02g48820	plastocyanin-like domain containing protein, putative, expressed
LOC_Os10g35300	dof zinc finger domain containing protein, putative, expressed
LOC_Os08g42570	plant protein of unknown function domain containing protein, expressed
LOC_Os02g48860	aspartic proteinase nepenthesin-2 precursor, putative, expressed
LOC_Os01g15920	expressed protein
LOC_Os04g51820	OsHKT1%3B1 - Na%2B transporter, expressed
LOC_Os06g30400	expressed protein
LOC_Os01g65370	MYB family transcription factor, putative, expressed
LOC_Os03g37490	MATE efflux family protein, putative, expressed
LOC_Os04g58190	dof zinc finger domain containing protein, putative, expressed
LOC_Os03g26870	WD-40 repeat family protein, putative, expressed
LOC_Os04g51150	transposon protein, putative, unclassified, expressed
LOC_Os02g56440	expressed protein
LOC_Os06g48300	protein phosphatase 2C, putative, expressed
LOC_Os03g57200	glutathione S-transferase, putative, expressed
LOC_Os06g42560	tryptophan synthase beta chain 2, putative, expressed
LOC_Os06g14510	glucose-6-phosphate isomerase, putative, expressed
LOC_Os09g24900	methyltransferase, putative, expressed
LOC_Os12g29580	AGC_PVPK_like_kin82y.19 - ACG kinases include homologs to PKA, PKG and PKC, expressed
LOC_Os06g09310	zinc finger, C3HC4 type domain containing protein, expressed
LOC_Os03g61470	uncharacterized Cys-rich domain containing protein, putative, expressed
LOC_Os01g54890	ethylene-responsive transcription factor 2, putative, expressed
LOC_Os02g45320	OsFBX58 - F-box domain containing protein, expressed
LOC_Os01g43650	WRKY11, expressed
LOC_Os03g01300	LTPL114 - Protease inhibitor%2Fseed storage%2FLTP family protein precursor, expressed
LOC_Os12g02370	chalcone--flavonone isomerase, putative, expressed
LOC_Os12g08130	amino acid transporter, putative, expressed
LOC_Os02g36330	RING-H2 finger protein ATL1O, putative, expressed
LOC_Os12g13910	expressed protein
LOC_Os02g46830	expressed protein
LOC_Os02g26670	F-box%2FKelch-repeat protein, putative, expressed
LOC_Os05g11900	expressed protein
LOC_Os03g18000	phosphoinositide-specific phospholipase C, putative, expressed
LOC_Os03g58764	OsFBDUF18 - F-box and DUF domain containing protein, expressed
LOC_Os12g38250	expressed protein
LOC_Os03g20440	VQ domain containing protein, putative, expressed
LOC_Os07g09420	ATPase, putative, expressed
LOC_Os06g47650	phytosulfokine receptor precursor, putative, expressed
LOC_Os04g29960	OsWAK43 - OsWAK receptor-like protein kinase, expressed
LOC_Os09g39940	plastocyanin-like domain containing protein, putative, expressed
LOC_Os02g35940	gibberellin receptor GID1L2, putative, expressed
LOC_Os03g16060	expressed protein
LOC_Os02g09240	cytochrome P450 71D8, putative, expressed
LOC_Os05g35290	phenylalanine ammonia-lyase, putative, expressed
LOC_Os03g58790	ATPase, putative, expressed
LOC_Os05g34150	glutathione S-transferase, putative, expressed
LOC_Os01g55870	chorismate mutase, chloroplast precursor, putative, expressed
LOC_Os08g01910	expressed protein
LOC_Os02g20970	C2 domain containing protein, putative, expressed
LOC_Os01g18670	MDR-like ABC transporter, putative, expressed
LOC_Os03g14050	thaumatin-like protein 1 precursor, putative, expressed
LOC_Os07g26690	aquaporin protein, putative, expressed
LOC_Os07g39520	STE_PAK_Ste20_Slob_Wnk.5 - STE kinases include homologs to sterile 7, sterile 11 and sterile 20 from yeast, expressed
LOC_Os04g35520	OsAPx7 - Stromal Ascorbate Peroxidase encoding gene 5,8, expressed
LOC_Os11g07100	receptor-like protein kinase precursor, putative, expressed
LOC_Os03g20760	LTPL66 - Protease inhibitor%2Fseed storage%2FLTP family protein precursor, expressed
LOC_Os10g17940	OsFBX382 - F-box domain containing protein, expressed
LOC_Os10g31330	retrotransposon protein, putative, unclassified, expressed
LOC_Os05g38560	Core histone H2A%2FH2B%2FH3%2FH4 domain containing protein, putative, expressed
LOC_Os05g42230	universal stress protein domain containing protein, putative, expressed
LOC_Os03g32040	phenazine biosynthesis protein, putative, expressed
LOC_Os06g09990	expressed protein
LOC_Os01g43480	AAA-type ATPase family protein, putative, expressed
LOC_Os08g33440	2-oxo acid dehydrogenases acyltransferase domain containing protein, expressed
LOC_Os09g28354	CPuORF39 - conserved peptide uORF-containing transcript, expressed
LOC_Os10g34940	expressed protein
LOC_Os06g48610	CCT motif family protein, expressed
LOC_Os04g23440	helix-loop-helix DNA-binding domain containing protein, expressed
LOC_Os11g03240	MATE efflux family protein, putative, expressed
LOC_Os05g49100	WRKY49, expressed
LOC_Os02g47400	pectinacetylesterase domain containing protein, expressed
LOC_Os06g35160	CAMK_KIN1%2FSNF1%2FNim1_like.26 - CAMK includes calcium%2Fcalmodulin depedent protein kinases, expressed
LOC_Os02g46930	jmjC domain containing protein, expressed
LOC_Os05g49670	expressed protein
LOC_Os01g61680	expressed protein
LOC_Os06g45630	expressed protein
LOC_Os06g12960	expressed protein
LOC_Os07g42370	zinc-finger protein, putative, expressed
LOC_Os06g39590	OsIAA23 - Auxin-responsive Aux%2FIAA gene family member, expressed
LOC_Os02g37000	mitochondrial prohibitin complex protein 1, putative, expressed
LOC_Os01g67240	formin-like protein 1 precursor, putative, expressed
LOC_Os05g45900	endonuclease%2Fexonuclease%2Fphosphatase family domain containing protein, expressed
LOC_Os01g62630	aspartic proteinase nepenthesin precursor, putative, expressed
LOC_Os08g40590	oxysterol-binding protein, putative, expressed
LOC_Os04g01500	expressed protein
LOC_Os02g45880	expressed protein
LOC_Os03g37090	expressed protein
LOC_Os06g36070	expressed protein
LOC_Os07g07070	anthranilate phosphoribosyltransferase, putative, expressed
LOC_Os07g01660	dirigent, putative, expressed
LOC_Os02g40700	enzyme of the cupin superfamily protein, putative, expressed
LOC_Os08g37030	gibberellin receptor GID1L2, putative, expressed
LOC_Os08g38900	caffeoyl-CoA O-methyltransferase, putative, expressed
LOC_Os05g41030	LTPL67 - Protease inhibitor%2Fseed storage%2FLTP family protein precursor, expressed
LOC_Os01g62300	SLT1 protein, putative, expressed
LOC_Os08g24310	receptor-like protein kinase precursor, putative, expressed
LOC_Os04g34370	serine%2Fthreonine-protein kinase receptor precursor, putative, expressed
LOC_Os07g35390	TKL_IRAK_DUF26-lc.17 - DUF26 kinases have homology to DUF26 containing loci, expressed
LOC_Os04g33110	expressed protein
LOC_Os02g07690	VQ domain containing protein, putative, expressed
LOC_Os10g02350	transmembrane 9 superfamily member, putative, expressed
LOC_Os03g60220	DUF567 domain containing protein, putative, expressed
LOC_Os02g55970	ANTH, putative, expressed
LOC_Os03g24100	expressed protein
LOC_Os05g45710	serine acetyltransferase protein, putative, expressed
LOC_Os02g51130	glycosyl transferase 8 domain containing protein, putative, expressed
LOC_Os09g28390	cytochrome P450, putative, expressed
LOC_Os02g21040	aspartic proteinase nepenthesin precursor, putative, expressed
LOC_Os03g60370	histidine acid phosphatase, putative, expressed
LOC_Os03g12620	glycosyl hydrolases family 17, putative, expressed
LOC_Os02g02840	ras-related protein, putative, expressed
LOC_Os12g42876	5-methyltetrahydropteroyltriglutamate--homocysteine methyltransferase, putative, expressed
LOC_Os02g49550	zinc finger, C3HC4 type domain containing protein, expressed
LOC_Os09g38620	NADPH reductase, putative, expressed
LOC_Os06g10510	oxidoreductase%2F transition metal ion binding protein, putative, expressed
LOC_Os08g32120	expressed protein
LOC_Os12g37780	tetratricopeptide repeat domain containing protein, expressed
LOC_Os07g35510	glucan endo-1,3-beta-glucosidase precursor, putative, expressed
LOC_Os11g02440	chalcone--flavonone isomerase, putative, expressed
LOC_Os05g29710	RING-H2 finger protein, putative, expressed
LOC_Os02g40690	expressed protein
LOC_Os05g45050	reticulon domain containing protein, putative, expressed
LOC_Os04g14150	dehydration response related protein, putative, expressed
LOC_Os01g58240	OsSub6 - Putative Subtilisin homologue, expressed
LOC_Os04g46320	inactive receptor kinase At2g26730 precursor, putative, expressed
LOC_Os12g04360	calmodulin-like protein 1, putative, expressed
LOC_Os01g02880	fructose-bisphospate aldolase isozyme, putative, expressed
LOC_Os05g10650	6-phosphofructokinase, putative, expressed
LOC_Os12g13380	adenylate kinase, putative, expressed
LOC_Os02g02320	OsSCP6 - Putative Serine Carboxypeptidase homologue, expressed
LOC_Os05g04000	expressed protein
LOC_Os07g48090	CAMK_KIN1%2FSNF1%2FNim1_like.30 - CAMK includes calcium%2Fcalmodulin depedent protein kinases, expressed
LOC_Os05g50100	expressed protein
LOC_Os02g37830	protein kinase domain containing protein, expressed
LOC_Os06g11610	heat shock 22 kDa protein, mitochondrial precursor, putative, expressed
LOC_Os06g11090	CXE carboxylesterase, putative, expressed
LOC_Os04g47220	aquaporin protein, putative, expressed
LOC_Os03g03490	expressed protein
LOC_Os10g36980	transposon protein, putative, unclassified, expressed
LOC_Os04g39980	gibberellin 20 oxidase 2, putative, expressed
LOC_Os11g47840	OsRhmbd18 - Putative Rhomboid homologue, expressed
LOC_Os08g16130	fiber protein Fb34, putative, expressed
LOC_Os08g37760	zinc finger, C3HC4 type domain containing protein, expressed
LOC_Os04g48950	fringe-related protein, putative, expressed
LOC_Os06g50390	eukaryotic aspartyl protease domain containing protein, expressed
LOC_Os11g05070	sodium%2Fcalcium exchanger protein, putative, expressed
LOC_Os03g13870	expressed protein
LOC_Os03g55800	cytochrome P450, putative, expressed
LOC_Os03g27990	STRUBBELIG-RECEPTOR FAMILY 7 precursor, putative, expressed
LOC_Os01g60910	CAMK_KIN1%2FSNF1%2FNim1_like.12 - CAMK includes calcium%2Fcalmodulin depedent protein kinases, expressed
LOC_Os11g35410	expressed protein
LOC_Os04g44100	expressed protein
LOC_Os05g45700	expressed protein
LOC_Os04g55670	glycosyltransferase family 43 protein, putative, expressed
LOC_Os10g38040	lysM domain containing protein, putative, expressed
LOC_Os11g24510	OsSCP56 - Putative Serine Carboxypeptidase homologue, expressed
LOC_Os06g51380	ROOT HAIRLESS 1, putative, expressed
LOC_Os06g04070	pyridoxal-dependent decarboxylase protein, putative, expressed
LOC_Os11g07120	receptor kinase-like protein, identical, putative, expressed
LOC_Os07g40630	BRASSINOSTEROID INSENSITIVE 1 precursor, putative, expressed
LOC_Os06g40030	S-locus-like receptor protein kinase, putative, expressed
LOC_Os04g36040	peptide transporter PTR2, putative, expressed
LOC_Os10g37190	protein kinase domain containing protein, expressed
LOC_Os02g10730	expressed protein
LOC_Os04g52479	peptidase, trypsin-like serine and cysteine proteases, putative, expressed
LOC_Os06g11135	gibberellin receptor GID1L2, putative, expressed
LOC_Os03g46660	glucan endo-1,3-beta-glucosidase precursor, putative, expressed
LOC_Os01g13120	aquaporin protein, putative, expressed
LOC_Os03g53660	Myosin head domain containing protein, expressed
LOC_Os02g14760	CID11, putative, expressed
LOC_Os03g22200	nodulin MtN3 family protein, putative, expressed
LOC_Os08g44340	monodehydroascorbate reductase, putative, expressed
LOC_Os10g30790	inorganic phosphate transporter, putative, expressed
LOC_Os03g43770	OsFBX97 - F-box domain containing protein, expressed
LOC_Os11g06440	expressed protein
LOC_Os06g49710	expressed protein
LOC_Os03g02260	DnaK family protein, putative, expressed
LOC_Os09g01960	MYB family transcription factor, putative, expressed
LOC_Os01g22600	mitochondrial carrier protein, putative, expressed
LOC_Os01g07376	thioredoxin, putative, expressed
LOC_Os03g15410	expressed protein
LOC_Os08g44870	MATE efflux family protein, putative, expressed
LOC_Os09g01000	expressed protein
LOC_Os05g36290	actin, putative, expressed
LOC_Os02g29530	glycosyl transferase 8 domain containing protein, putative, expressed
LOC_Os10g11310	expressed protein
LOC_Os03g19940	expressed protein
LOC_Os10g32110	exostosin family domain containing protein, expressed
LOC_Os04g37430	lipoxygenase protein, putative, expressed
LOC_Os02g40900	RNA recognition motif containing protein, putative, expressed
LOC_Os08g03350	amino acid transporter, putative, expressed
LOC_Os02g50490	endoglucanase, putative, expressed
LOC_Os01g61440	expressed protein
LOC_Os08g41730	peptidase, T1 family, putative, expressed
LOC_Os03g42820	LIM domain-containing protein, putative, expressed
LOC_Os09g20460	VQ domain containing protein, putative, expressed
LOC_Os06g12150	shikimate kinase, putative, expressed
LOC_Os02g21810	cytochrome P450 51, putative, expressed
LOC_Os10g38870	heavy metal-associated domain containing protein, expressed
LOC_Os03g10030	membrane associated DUF588 domain containing protein, putative, expressed
LOC_Os11g01370	PMR5, putative, expressed
LOC_Os12g44020	Ser%2FThr protein phosphatase family protein, putative, expressed
LOC_Os01g43710	cytochrome P450 72A1, putative, expressed
LOC_Os01g04710	aspartic proteinase, putative, expressed
LOC_Os09g28060	MORN repeat domain containing protein, expressed
LOC_Os12g01540	expressed protein
LOC_Os11g10980	pyruvate kinase, putative, expressed
LOC_Os04g46000	cyclin, putative, expressed
LOC_Os05g46460	hydrolase, alpha%2Fbeta fold family domain containing protein, expressed
LOC_Os03g20970	phospholipid-transporting ATPase 1, putative, expressed
LOC_Os11g07670	dirigent, putative, expressed
LOC_Os01g02139	expressed protein
LOC_Os03g18740	oxidoreductase, short chain dehydrogenase%2Freductase family, putative, expressed
LOC_Os10g41800	expressed protein
LOC_Os07g35540	TKL_IRAK_DUF26-lc.19 - DUF26 kinases have homology to DUF26 containing loci, expressed
LOC_Os01g21420	pre-mRNA-splicing factor SF2, putative, expressed
LOC_Os11g10290	S-domain receptor-like protein kinase, putative, expressed
LOC_Os05g33380	fructose-bisphospate aldolase isozyme, putative, expressed
LOC_Os03g07530	OsFBK12 - F-box domain and kelch repeat containing protein, expressed
LOC_Os01g26120	membrane associated DUF588 domain containing protein, putative, expressed
LOC_Os05g31785	expressed protein
LOC_Os06g49750	kelch motif family protein, expressed
LOC_Os01g12770	cytochrome P450, putative, expressed
LOC_Os06g41090	anthranilate phosphoribosyltransferase, putative, expressed
LOC_Os04g45980	glycine-rich cell wall protein, putative, expressed
LOC_Os02g04120	cytidylyltransferase domain containing protein, expressed
LOC_Os03g06630	heat stress transcription factor, putative, expressed
LOC_Os01g67330	nucleotide-sugar transporter family protein, putative, expressed
LOC_Os01g66160	pentatricopeptide, putative, expressed
LOC_Os06g08360	ethylene-responsive element-binding protein, putative, expressed
LOC_Os01g59950	pentatricopeptide repeat-containing protein, putative, expressed
LOC_Os01g60700	serine%2Fthreonine-protein kinase NAK, putative, expressed
LOC_Os05g29990	NAD dependent epimerase%2Fdehydratase family domain containing protein, expressed
LOC_Os08g38130	cytokinin-O-glucosyltransferase 1, putative, expressed
LOC_Os06g04280	3-phosphoshikimate 1-carboxyvinyltransferase, chloroplast precursor, putative, expressed
LOC_Os02g56810	OsFBX68 - F-box domain containing protein, expressed
LOC_Os03g04110	lysM domain-containing GPI-anchored protein precursor, putative, expressed
LOC_Os02g39850	transferase family protein, putative, expressed
LOC_Os05g51220	aspartic proteinase, putative, expressed
LOC_Os07g42260	peptidase, T1 family, putative, expressed
LOC_Os01g50100	ABC transporter, ATP-binding protein, putative, expressed
LOC_Os01g08260	pleiotropic drug resistance protein 4, putative, expressed
LOC_Os08g14490	dehydrogenase-phosphopantetheinyltransferase, putative, expressed
LOC_Os07g36590	serine%2Fthreonine-protein kinase receptor precursor, putative, expressed
LOC_Os07g49390	P-protein, putative, expressed
LOC_Os04g45750	expressed protein
LOC_Os01g39890	transposon protein, putative, unclassified, expressed
LOC_Os03g14370	ACT domain containing protein, expressed
LOC_Os02g44000	amino acid kinase, putative, expressed
LOC_Os01g16146	phenazine biosynthesis protein, putative, expressed
LOC_Os01g12740	cytochrome P450, putative, expressed
LOC_Os08g36500	nitrate reductase, putative, expressed
LOC_Os02g48080	cysteine-rich receptor-like protein kinase 7 precursor, putative, expressed
LOC_Os10g42670	glycosyl hydrolases family 16, putative, expressed
LOC_Os01g09320	NADP-dependent malic enzyme, chloroplast precursor, putative, expressed
LOC_Os08g43160	TCP family transcription factor, putative, expressed
LOC_Os01g01080	decarboxylase, putative, expressed
LOC_Os06g48860	OsSAUR28 - Auxin-responsive SAUR gene family member, expressed
LOC_Os12g13940	DNA-binding storekeeper protein-related, putative, expressed
LOC_Os06g37080	L-ascorbate oxidase precursor, putative, expressed
LOC_Os07g47100	transporter, monovalent cation%3Aproton antiporter-2 family, putative, expressed
LOC_Os02g35039	NAD dependent epimerase%2Fdehydratase family protein, putative, expressed
LOC_Os03g12414	cyclin, putative, expressed
LOC_Os07g45170	protein phosphatase 2C, putative, expressed
LOC_Os11g06930	CBS domain-containing protein, putative, expressed
LOC_Os08g01830	TKL_IRAK_CR4L.6 - The CR4L subfamily has homology with Crinkly4, expressed
LOC_Os07g18874	white-brown complex homolog protein 11, putative, expressed
LOC_Os01g55270	SGS domain containing protein, expressed
LOC_Os03g18454	gamma-interferon-inducible lysosomal thiol reductase precursor, putative, expressed
LOC_Os01g65790	pectinesterase, putative, expressed
LOC_Os02g52780	bZIP transcription factor, putative, expressed
LOC_Os01g04670	expressed protein
LOC_Os08g01410	phosphate%2Fphosphoenolpyruvate translocator-related protein, putative, expressed
LOC_Os02g50960	auxin efflux carrier component, putative, expressed
LOC_Os04g51560	WRKY68, expressed
LOC_Os05g43040	tetratricopeptide repeat domain containing protein, expressed
LOC_Os12g38920	heparanase-like protein precursor, putative, expressed
LOC_Os06g11860	ethylene-responsive transcription factor, putative, expressed
LOC_Os01g06660	thiamine pyrophosphate enzyme, C-terminal TPP binding domain containing protein, expressed
LOC_Os01g07730	phosphate%2Fphosphoenolpyruvate translocator-related protein, putative, expressed
LOC_Os11g02389	protease inhibitor%2Fseed storage%2FLTP family, putative, expressed
LOC_Os02g35730	expressed protein
LOC_Os01g72420	C2 domain containing protein, putative, expressed
LOC_Os05g42040	UDP-glucoronosyl and UDP-glucosyl transferase domain containing protein, expressed
LOC_Os05g38350	glycerol-3-phosphate acyltransferase 8, putative, expressed
LOC_Os04g50790	RNA recognition motif, putative, expressed
LOC_Os03g55070	UDP-glucose 6-dehydrogenase, putative, expressed
LOC_Os01g49580	Protein kinase domain containing protein, expressed
LOC_Os03g13820	protein kinase family protein, putative, expressed
LOC_Os07g32510	dof zinc finger domain containing protein, putative, expressed
LOC_Os01g50870	expressed protein
LOC_Os08g09690	nuclear transcription factor Y subunit, putative, expressed
LOC_Os12g07150	amidase family protein, putative, expressed
LOC_Os04g21950	WRKY51, expressed
LOC_Os10g35070	alpha-galactosidase precursor, putative, expressed
LOC_Os01g61230	dihydroflavonol-4-reductase, putative, expressed
LOC_Os05g37450	starch binding domain containing protein, putative, expressed
LOC_Os03g46200	acetyltransferase, GNAT family, putative, expressed
LOC_Os01g53420	anthocyanidin 5,3-O-glucosyltransferase, putative, expressed
LOC_Os04g53210	hydroxyacid oxidase 1, putative, expressed
LOC_Os07g44130	cytochrome P450 72A1, putative, expressed
LOC_Os01g27750	bifunctional 3-dehydroquinate dehydratase%2Fshikimate dehydrogenase,chloroplast precursor, putative, expressed
LOC_Os04g43060	enzyme of the cupin superfamily protein, putative, expressed
LOC_Os05g15510	cellulase, putative, expressed
LOC_Os01g13280	ubiquitin conjugating enzyme protein, putative, expressed
LOC_Os04g15580	serine%2Fthreonine-protein kinase receptor precursor, putative, expressed
LOC_Os06g11130	gibberellin receptor GID1L2, putative, expressed
LOC_Os06g44170	NAD dependent epimerase%2Fdehydratase family protein, putative, expressed
LOC_Os02g36490	expressed protein
LOC_Os02g55134	cytochrome c oxidase copper chaperone, putative, expressed
LOC_Os01g09770	expressed protein
LOC_Os06g43620	haemolysin-III, putative, expressed
LOC_Os08g15050	CCT%2FB-box zinc finger protein, putative, expressed
LOC_Os03g58470	retrotransposon protein, putative, Ty3-gypsy subclass, expressed
LOC_Os03g10240	DUF677 domain containing protein, putative, expressed
LOC_Os05g03760	zinc finger family protein, putative, expressed
LOC_Os08g08840	phosphate%2Fphosphate translocator, putative, expressed
LOC_Os01g51210	uncharacterized protein PA4923, putative, expressed
LOC_Os02g44630	aquaporin protein, putative, expressed
LOC_Os03g18180	ranBP1 domain containing protein, expressed
LOC_Os04g35534	expressed protein
LOC_Os02g51750	annexin, putative, expressed
LOC_Os07g08030	ribose-5-phosphate isomerase A, putative, expressed
LOC_Os07g42740	DUF1645 domain containing protein, putative, expressed
LOC_Os07g30620	cytokinin-O-glucosyltransferase 2, putative, expressed
LOC_Os12g01490	MYB family transcription factor, putative, expressed
LOC_Os02g01332	ribosomal protein L6, putative, expressed
LOC_Os07g41370	OsMADS18 - MADS-box family gene with MIKCc type-box, expressed
LOC_Os07g49400	OsAPx2 - Cytosolic Ascorbate Peroxidase encoding gene 4,5,6,8, expressed
LOC_Os05g39050	Core histone H2A%2FH2B%2FH3%2FH4 domain containing protein, putative, expressed
LOC_Os07g09340	plasma membrane ATPase, putative, expressed
LOC_Os04g26910	oxidoreductase, aldo%2Fketo reductase family protein, putative, expressed
LOC_Os05g18470	CRAL%2FTRIO domain containing protein, expressed
LOC_Os03g61960	2Fe-2S iron-sulfur cluster binding domain containing protein, expressed
LOC_Os07g34940	aspartic proteinase nepenthesin-1 precursor, putative, expressed
LOC_Os03g14570	expressed protein
LOC_Os05g48770	expressed protein
LOC_Os01g72520	phosphoesterase family protein, putative, expressed
LOC_Os03g05390	Citrate transporter protein, putative, expressed
LOC_Os07g37180	ABC1 family domain containing protein, putative, expressed
LOC_Os03g05290	aquaporin protein, putative, expressed
LOC_Os02g06840	galactosyltransferase, putative, expressed
LOC_Os11g40570	plant viral response family protein, putative, expressed
LOC_Os06g14780	expressed protein
LOC_Os05g50600	OsSCP31 - Putative Serine Carboxypeptidase homologue, expressed
LOC_Os01g08560	DnaK family protein, putative, expressed
LOC_Os02g51290	HVA22, putative, expressed
LOC_Os03g15890	RNA recognition motif containing protein, expressed
LOC_Os04g23580	xylosyltransferase, putative, expressed
LOC_Os07g49280	PMR5, putative, expressed
LOC_Os08g32980	expressed protein
LOC_Os08g10550	potassium transporter, putative, expressed
LOC_Os08g40240	calvin cycle protein CP12, putative, expressed
LOC_Os04g45290	glycosyl hydrolases, putative, expressed
LOC_Os04g01280	glycosyltransferase family 43 protein, putative, expressed
LOC_Os08g32520	expressed protein
LOC_Os01g14590	pathogen-related protein, putative, expressed
LOC_Os04g57540	adenylate kinase, putative, expressed
LOC_Os03g59070	phosphatase, putative, expressed
LOC_Os02g19530	lectin-like receptor kinase, putative, expressed
LOC_Os05g40220	transposon protein, putative, unclassified, expressed
LOC_Os07g09970	LTPL84 - Protease inhibitor%2Fseed storage%2FLTP family protein precursor, expressed
LOC_Os07g47970	expressed protein
LOC_Os12g27440	expressed protein
LOC_Os03g02900	B3 DNA binding domain containing protein, expressed
LOC_Os03g51650	membrane protein, putative, expressed
LOC_Os06g04030	histone H3, putative, expressed
LOC_Os04g55850	nuclease PA3, putative, expressed
LOC_Os03g12990	phytosulfokines precursor, putative, expressed
LOC_Os08g23150	indole-3-glycerol phosphate synthase, chloroplast precursor, putative, expressed
LOC_Os03g06470	expressed protein
LOC_Os03g03700	MLO domain containing protein, putative, expressed
LOC_Os01g11570	GDSL-like lipase%2Facylhydrolase, putative, expressed
LOC_Os03g06600	expressed protein
LOC_Os12g01380	proteins of unknown function domain containing protein, expressed
LOC_Os04g49410	expansin precursor, putative, expressed
LOC_Os06g42164	expressed protein
LOC_Os07g46430	expressed protein
LOC_Os02g50730	metalloendoproteinase 1 precursor, putative, expressed
LOC_Os01g56070	RING finger protein, putative, expressed
LOC_Os11g05810	expressed protein
LOC_Os10g10970	transposon protein, putative, unclassified
LOC_Os01g69830	OsSPL2 - SBP-box gene family member, expressed
LOC_Os07g35640	expressed protein
LOC_Os05g49860	Core histone H2A%2FH2B%2FH3%2FH4 domain containing protein, putative, expressed
LOC_Os02g14990	zinc finger, C3HC4 type domain containing protein, expressed
LOC_Os01g58800	expressed protein
LOC_Os01g65520	Sad1 %2F UNC-like C-terminal domain containing protein, putative, expressed
LOC_Os04g37790	expressed protein
LOC_Os12g02700	harpin-induced protein 1 domain containing protein, expressed
LOC_Os03g08460	AP2 domain containing protein, expressed
LOC_Os03g03410	serine%2Fthreonine-protein kinase, putative, expressed
LOC_Os06g42170	retrotransposon protein, putative, unclassified
LOC_Os01g06500	PHLOEM 2-LIKE A5, putative, expressed
LOC_Os04g40600	peptide methionine sulfoxide reductase, putative, expressed
LOC_Os10g34480	cytochrome P450, putative, expressed
LOC_Os01g14090	kinesin motor domain containing protein, putative, expressed
LOC_Os01g20930	RING-H2 finger protein, putative, expressed
LOC_Os01g62370	ENTH domain containing protein, expressed
LOC_Os02g19410	expressed protein
LOC_Os02g13960	spotted leaf 11, putative, expressed
LOC_Os07g02590	expressed protein
LOC_Os04g34140	U-box protein CMPG1, putative, expressed
LOC_Os01g72660	expressed protein
LOC_Os04g52730	NAD dependent epimerase%2Fdehydratase family domain containing protein, expressed
LOC_Os07g01310	glutamate receptor, putative, expressed
LOC_Os08g42040	LTPL80 - Protease inhibitor%2Fseed storage%2FLTP family protein precursor, expressed
LOC_Os01g42870	transferase family protein, putative, expressed
LOC_Os01g20860	phospholipase D. Active site motif family protein, expressed
LOC_Os01g72330	OsRR4 type-A response regulator, expressed
LOC_Os11g02480	WRKY46, expressed
LOC_Os05g47870	expressed protein
LOC_Os01g42140	expressed protein
LOC_Os04g10460	amidase, putative, expressed
LOC_Os05g30454	thiamin pyrophosphokinase 1, putative, expressed
LOC_Os02g56300	aminotransferase, classes I and II, domain containing protein, expressed
LOC_Os08g25720	pyrophosphate--fructose 6-phosphate 1-phosphotransferase subunit alpha, putative, expressed
LOC_Os02g56850	glutathione reductase, putative, expressed
LOC_Os01g68930	expressed protein
LOC_Os11g29870	WRKY72, expressed
LOC_Os02g43000	cysteine-rich repeat secretory protein 15 precursor, putative, expressed
LOC_Os04g33610	expressed protein
LOC_Os10g41660	zinc finger, C3HC4 type domain containing protein, expressed
LOC_Os01g55540	aminotransferase, classes I and II, domain containing protein, expressed
LOC_Os02g02730	expressed protein
LOC_Os04g51660	transferase family protein, putative, expressed
LOC_Os03g57120	ferredoxin--NADP reductase, chloroplast precursor, putative, expressed
LOC_Os08g23210	retrotransposon protein, putative, unclassified, expressed
LOC_Os04g41540	OsCML22 - Calmodulin-related calcium sensor protein, expressed
LOC_Os08g03290	glyceraldehyde-3-phosphate dehydrogenase, putative, expressed
LOC_Os03g48480	thioesterase family protein, putative, expressed
LOC_Os09g28640	gibberellin receptor GID1L2, putative, expressed
LOC_Os08g17680	stromal cell-derived factor 2-like protein precursor, putative, expressed
LOC_Os08g37630	elastin precursor, putative, expressed
LOC_Os09g30300	expressed protein
LOC_Os02g41890	phytosulfokine receptor precursor, putative, expressed
LOC_Os05g37140	2Fe-2S iron-sulfur cluster binding domain containing protein, expressed
LOC_Os05g18604	OsSCP28 - Putative Serine Carboxypeptidase homologue, expressed
LOC_Os03g01990	lysM domain containing protein, putative, expressed
LOC_Os08g06480	lissencephaly type-1-like homology motif, putative, expressed
LOC_Os06g15390	acylphosphatase, putative, expressed
LOC_Os01g35184	CAMK_KIN1%2FSNF1%2FNim1_like.10 - CAMK includes calcium%2Fcalmodulin depedent protein kinases, expressed
LOC_Os07g33270	DUF584 domain containing protein, putative, expressed
LOC_Os05g46580	polyprenyl synthetase, putative, expressed
LOC_Os09g37100	phospholipase D, putative, expressed
LOC_Os02g34650	expressed protein
LOC_Os06g27910	oleosin, putative, expressed
LOC_Os07g43770	expressed protein
LOC_Os01g64700	OsFBT3 - F-box and tubby domain containing protein, expressed
LOC_Os06g45690	symbiosis-related disease resistance protein, putative, expressed
LOC_Os05g08640	transferase family protein, putative, expressed
LOC_Os10g30450	heavy-metal-associated domain-containing protein, putative, expressed
LOC_Os01g12650	reticulon domain containing protein, putative, expressed
LOC_Os03g03200	hydrolase, alpha%2Fbeta fold family protein, putative, expressed
LOC_Os01g70110	No apical meristem protein, putative, expressed
LOC_Os01g51290	protein kinase family protein, putative, expressed
LOC_Os12g03810	CAMK_KIN1%2FSNF1%2FNim1_like.37 - CAMK includes calcium%2Fcalmodulin depedent protein kinases, expressed
LOC_Os04g35840	T-complex protein 11, putative, expressed
LOC_Os09g28850	expressed protein
LOC_Os01g10610	BES1%2FBZR1 homolog protein, putative, expressed
LOC_Os06g39520	myristoyl-acyl carrier protein thioesterase, chloroplast precursor, putative, expressed
LOC_Os12g21789	expressed protein
LOC_Os03g04000	AMP-binding domain containing protein, expressed
LOC_Os12g02320	LTPL12 - Protease inhibitor%2Fseed storage%2FLTP family protein precursor, expressed
LOC_Os04g35880	retrotransposon protein, putative, unclassified, expressed
LOC_Os11g47870	GRAS family transcription factor domain containing protein, expressed
LOC_Os02g51670	ethylene-responsive transcription factor, putative, expressed
LOC_Os05g32320	integral membrane transporter family protein, putative, expressed
LOC_Os01g10890	CAMK_KIN1%2FSNF1%2FNim1_like.8 - CAMK includes calcium%2Fcalmodulin depedent protein kinases, expressed
LOC_Os01g51030	expressed protein
LOC_Os02g36360	ZOS2-11 - C2H2 zinc finger protein, expressed
LOC_Os04g52164	transferase family protein, putative, expressed
LOC_Os09g30360	caffeoyl-CoA O-methyltransferase, putative, expressed
LOC_Os02g50350	dihydroorotate dihydrogenase protein, putative, expressed
LOC_Os02g01730	serine%2Fthreonine-protein kinase At1g18390 precursor, putative, expressed
LOC_Os03g03440	expressed protein
LOC_Os03g22770	CCT%2FB-box zinc finger protein, putative, expressed
LOC_Os06g45090	expressed protein
LOC_Os02g49660	expressed protein
LOC_Os01g64730	bZIP transcription factor domain containing protein, expressed
LOC_Os07g07715	expressed protein
LOC_Os12g37560	phospholipase C, putative, expressed
LOC_Os01g14110	expressed protein
LOC_Os07g41160	protein of unknown function DUF1675 domain containing protein, expressed
LOC_Os02g06910	auxin response factor 6, putative, expressed
LOC_Os03g07870	expressed protein
LOC_Os01g04190	transporter family protein, putative, expressed
LOC_Os03g48710	expressed protein
LOC_Os02g48340	RNA recognition motif containing protein, putative, expressed
LOC_Os03g45930	expressed protein
LOC_Os08g32170	oxidoreductase, 2OG-FeII oxygenase domain containing protein, putative, expressed
LOC_Os01g61330	ankyrin homolog precursor, putative, expressed
LOC_Os04g32980	protein binding protein, putative, expressed
LOC_Os03g15720	expressed protein
LOC_Os01g61010	nodulin, putative, expressed
LOC_Os05g45440	expressed protein
LOC_Os08g01780	OsIAA25 - Auxin-responsive Aux%2FIAA gene family member, expressed
LOC_Os01g61400	sufB%2FsufD domain containing protein, putative, expressed
LOC_Os06g19690	expressed protein
LOC_Os10g26540	expressed protein
LOC_Os02g08420	cinnamoyl CoA reductase, putative, expressed
LOC_Os09g31490	reductase, putative, expressed
LOC_Os05g30190	phytochrome A-associated F-box protein, putative, expressed
LOC_Os01g11340	cytochrome P450, putative, expressed
LOC_Os08g14330	aldose 1-epimerase, putative, expressed
LOC_Os11g01450	phosphatidate cytidylyltransferase, putative, expressed
LOC_Os03g03530	expressed protein
LOC_Os12g33090	zinc finger family protein, putative, expressed
LOC_Os01g58620	expressed protein
LOC_Os01g47560	WRKY16, expressed
LOC_Os03g29180	ubiquinone biosynthesis protein COQ9, mitochondrial precursor, putative, expressed
LOC_Os07g44740	chaperonin, putative, expressed
LOC_Os05g33820	lipase, putative, expressed
LOC_Os06g27770	isoflavone reductase homolog IRL, putative, expressed
LOC_Os09g24330	TKL_IRAK_DUF26-lg.2 - DUF26 kinases have homology to DUF26 containing loci, expressed
LOC_Os06g44610	membrane associated DUF588 domain containing protein, putative, expressed
LOC_Os10g42860	ribosomal protein L35, putative, expressed
LOC_Os07g40320	vesicle transport protein GOT1B, putative, expressed
LOC_Os01g43430	expressed protein
LOC_Os09g25770	auxin-induced protein 5NG4, putative, expressed
LOC_Os07g48630	ethylene-insensitive 3, putative, expressed
LOC_Os09g31482	splicing factor U2AF, putative, expressed
LOC_Os02g38340	actin, putative, expressed
LOC_Os03g46570	protein binding protein, putative, expressed
LOC_Os08g31410	sulfate transporter, putative, expressed
LOC_Os05g49420	transcription factor, putative, expressed
LOC_Os09g39910	ABC transporter, ATP-binding protein, putative, expressed
LOC_Os11g08100	eukaryotic aspartyl protease domain containing protein, expressed
LOC_Os02g13950	NHL repeat-containing protein, putative, expressed
LOC_Os10g37850	armadillo, putative, expressed
LOC_Os01g43910	CGMC_MAPKCMGC_2.4 - CGMC includes CDA, MAPK, GSK3, and CLKC kinases, expressed
LOC_Os07g08840	thioredoxin, putative, expressed
LOC_Os07g37740	secretory carrier-associated membrane protein, putative, expressed
LOC_Os01g06590	zinc finger, C3HC4 type domain containing protein, expressed
LOC_Os01g01610	IscA-like iron-sulfur assembly protein, mitochondrial precursor, putative, expressed
LOC_Os03g05110	xyloglucan galactosyltransferase KATAMARI1, putative, expressed
LOC_Os01g50160	MDR-like ABC transporter, putative, expressed
LOC_Os03g58570	WD domain, G-beta repeat domain containing protein, expressed
LOC_Os04g55920	zinc-finger protein, putative, expressed
LOC_Os04g57850	AMP-binding enzyme, putative, expressed
LOC_Os04g39210	agmatine deiminase, putative, expressed
LOC_Os03g11340	leucine-rich repeat resistance protein, putative, expressed
LOC_Os01g21320	NAD dependent epimerase%2Fdehydratase family domain containing protein, expressed
LOC_Os05g50310	ZF-HD protein dimerisation region containing protein, expressed
LOC_Os10g30600	tyrosine protein kinase domain containing protein, putative, expressed
LOC_Os06g34790	DUF538 domain containing protein, putative, expressed
LOC_Os04g37580	cation transport regulator-like protein 1, putative, expressed
LOC_Os06g15760	eukaryotic aspartyl protease domain containing protein, expressed
LOC_Os11g37730	glutathione S-transferase, N-terminal domain containing protein, expressed
LOC_Os03g14950	PLA IIIA%2FPLP7, putative, expressed
LOC_Os06g01934	homeobox domain containing protein, expressed
LOC_Os01g16020	FAD binding domain containing protein, expressed
LOC_Os01g15010	miro, putative, expressed
LOC_Os07g36780	S-domain receptor-like protein kinase, putative, expressed
LOC_Os02g45200	dof zinc finger domain containing protein, putative, expressed
LOC_Os03g21120	nucleoside-triphosphatase, putative, expressed
LOC_Os12g44360	sodium%2Fhydrogen exchanger 7, putative, expressed
LOC_Os10g33240	expressed protein
LOC_Os03g61920	electron transfer flavoprotein subunit alpha, mitochondrial precursor, putative, expressed
LOC_Os04g01230	phosphoglycerate mutase, putative, expressed
LOC_Os04g48160	IQ calmodulin-binding motif family protein, putative, expressed
LOC_Os08g13840	WRKY25, expressed
LOC_Os02g40680	mis12 protein, expressed
LOC_Os03g19200	DNAJ heat shock N-terminal domain-containing protein, putative, expressed
LOC_Os05g16824	SHR5-receptor-like kinase, putative, expressed
LOC_Os03g08960	homeobox associated leucine zipper, putative, expressed
LOC_Os10g26570	phosphofructokinase, putative, expressed
LOC_Os09g22510	expressed protein
LOC_Os05g06910	expressed protein
LOC_Os09g28050	asparate aminotransferase, putative, expressed
LOC_Os06g09660	auxin response factor, putative, expressed
LOC_Os01g64960	chlorophyll A-B binding protein, putative, expressed
LOC_Os02g44930	HMG1%2F2, putative, expressed
LOC_Os01g50760	polyprenyl synthetase, putative, expressed
LOC_Os01g70160	zinc finger, C3HC4 type domain containing protein, expressed
LOC_Os04g57380	acyl-protein thioesterase, putative, expressed
LOC_Os02g47580	expressed protein
LOC_Os10g22560	peptide transporter PTR2, putative, expressed
LOC_Os08g06090	zinc finger, C3HC4 type domain containing protein, expressed
LOC_Os05g06710	GDSL-like lipase%2Facylhydrolase, putative, expressed
LOC_Os07g41140	receptor-like protein kinase precursor, putative, expressed
LOC_Os01g51632	myosin XI, putative, expressed
LOC_Os12g05420	calmodulin-binding protein, putative, expressed
LOC_Os10g33970	double-stranded RNA binding motif containing protein, expressed
LOC_Os11g37900	3-ketoacyl-CoA synthase, putative, expressed
LOC_Os01g11600	expressed protein
LOC_Os08g44400	glutathione S-transferase, N-terminal domain containing protein, expressed
LOC_Os02g04250	glycosyltransferase, putative, expressed
LOC_Os05g46360	possible lysine decarboxylase domain containing protein, expressed
LOC_Os12g39620	disease resistance protein, putative, expressed
LOC_Os10g42830	transporter family protein, putative, expressed
LOC_Os09g39670	oxidoreductase, short chain dehydrogenase%2Freductase family domain containing family, expressed
LOC_Os03g14540	UDP-glucuronate 4-epimerase, putative, expressed
LOC_Os01g34080	armadillo%2Fbeta-catenin-like repeat family protein, expressed
LOC_Os03g20949	phospholipid-transporting ATPase, putative, expressed
LOC_Os06g50910	Phosphatidylinositol kinase and FAT containing domain protein, putative, expressed
LOC_Os07g05400	ferredoxin--NADP reductase, chloroplast precursor, putative, expressed
LOC_Os10g40390	scarecrow, putative, expressed
LOC_Os06g48060	ABC transporter, ATP-binding protein, putative, expressed
LOC_Os03g27010	expressed protein
LOC_Os04g33600	hydrolase, alpha%2Fbeta fold family protein, putative, expressed
LOC_Os06g13080	spotted leaf 11, putative, expressed
LOC_Os01g72970	DUF630%2FDUF632 domains containing protein, putative, expressed
LOC_Os05g48980	ras-related protein, putative, expressed
LOC_Os04g01310	serine%2Fthreonine-protein kinase receptor precursor, putative, expressed
LOC_Os04g12980	UDP-glucoronosyl%2FUDP-glucosyl transferase, putative, expressed
LOC_Os07g32010	UDP-glucoronosyl and UDP-glucosyl transferase domain containing protein, expressed
LOC_Os01g06490	OsSCP1 - Putative Serine Carboxypeptidase homologue, expressed
LOC_Os03g16600	expressed protein
LOC_Os03g20370	OsCam1-1 - Calmodulin, expressed
LOC_Os03g17000	NAD dependent epimerase%2Fdehydratase family domain containing protein, expressed
LOC_Os03g14120	dihydrodipicolinate reductase, putative, expressed
LOC_Os03g55320	protein phosphatase 2C, putative, expressed
LOC_Os01g67480	helix-loop-helix DNA-binding domain containing protein, expressed
LOC_Os01g63970	sialyltransferase family domain containing protein, expressed
LOC_Os01g51020	60S ribosomal protein L28-1, putative, expressed
LOC_Os03g14170	3-ketoacyl-CoA synthase, putative, expressed
LOC_Os01g68680	tetratricopeptide repeat domain containing protein, expressed
LOC_Os05g08620	expressed protein
LOC_Os04g02120	expressed protein
LOC_Os01g58790	GHMP kinases ATP-binding protein, putative, expressed
LOC_Os01g10010	prenylated rab acceptor, putative, expressed
LOC_Os01g62230	Core histone H2A%2FH2B%2FH3%2FH4 domain containing protein, putative, expressed
LOC_Os03g49700	SNARE associated Golgi protein, putative, expressed
LOC_Os03g17470	IN2-1 protein, putative, expressed
LOC_Os04g59040	soluble inorganic pyrophosphatase, putative, expressed
LOC_Os03g44580	DNA binding protein, putative, expressed
LOC_Os11g29800	hypothetical protein
LOC_Os01g51634	myosin-2 heavy chain, non muscle, putative, expressed
LOC_Os03g40270	alpha-1,4-glucan-protein synthase, putative, expressed
LOC_Os01g68950	ubiquitin family domain containing protein, expressed
LOC_Os05g48750	3-deoxy-manno-octulosonate cytidylyltransferase, putative, expressed
LOC_Os11g33090	amidase, putative, expressed
LOC_Os02g07010	expressed protein
LOC_Os05g45300	enoyl-CoA hydratase%2Fisomerase family protein, putative, expressed
LOC_Os01g63060	phosphatidic acid phosphatase-related, putative, expressed
LOC_Os01g51630	XIE, putative, expressed
LOC_Os01g71000	protein kinase APK1B, chloroplast precursor, putative, expressed
LOC_Os01g49120	MATE efflux family protein, putative, expressed
LOC_Os06g45060	expressed protein
LOC_Os07g30610	cytokinin-O-glucosyltransferase 2, putative, expressed
LOC_Os10g41250	glycoprotein, putative, expressed
LOC_Os07g36140	core histone H2A%2FH2B%2FH3%2FH4, putative, expressed
LOC_Os04g37730	RING-H2 finger protein ATL3B precursor, putative, expressed
LOC_Os05g50900	helix-loop-helix DNA-binding protein, putative, expressed
LOC_Os09g35910	homeobox associated leucine zipper, putative, expressed
LOC_Os07g05440	retrotransposon protein, putative, unclassified, expressed
LOC_Os07g33240	endoribonuclease, putative, expressed
LOC_Os02g58110	expressed protein
LOC_Os04g41470	expressed protein
LOC_Os08g43480	zinc finger, C3HC4 type family protein, expressed
LOC_Os03g19520	cyclin-related protein, putative, expressed
LOC_Os04g01674	erythronate-4-phosphate dehydrogenase domain containing protein, expressed
LOC_Os02g43700	triacylglycerol lipase like protein, putative, expressed
LOC_Os02g45810	WD domain, G-beta repeat domain containing protein, expressed
LOC_Os03g45720	glyoxalase family protein, putative, expressed
LOC_Os02g13380	early nodulin 93 ENOD93 protein, putative, expressed
LOC_Os01g66150	expressed protein
LOC_Os08g02460	expressed protein
LOC_Os03g17980	CAMK_KIN1%2FSNF1%2FNim1_like_AMPKh.2 - CAMK includes calcium%2Fcalmodulin depedent protein kinases, expressed
LOC_Os02g06754	expressed protein
LOC_Os06g30130	cysteine-rich receptor-like protein kinase 10 precursor, putative, expressed
LOC_Os12g33952	expressed protein
LOC_Os02g56480	PB1 domain containing protein, expressed
LOC_Os09g28340	expressed protein
LOC_Os06g03750	dehydration response related protein, putative, expressed
LOC_Os01g62880	oxidoreductase, aldo%2Fketo reductase family protein, putative, expressed
LOC_Os06g40060	glycosyltransferase family protein, putative, expressed
LOC_Os05g38150	amino acid kinase, putative, expressed
LOC_Os05g50720	harpin-induced protein 1 domain containing protein, expressed
LOC_Os02g15540	expressed protein
LOC_Os06g35540	aminotransferase, classes I and II, domain containing protein, expressed
LOC_Os01g58220	translation initiation factor SUI1, putative, expressed
LOC_Os03g55100	cyclic nucleotide-gated ion channel 2, putative, expressed
LOC_Os01g63050	expressed protein
LOC_Os03g52170	4-hydroxy-3-methylbut-2-enyl diphosphate reductase, putative, expressed
LOC_Os03g02920	peroxidase precursor, putative, expressed
LOC_Os01g52790	cytochrome P450 72A1, putative, expressed
LOC_Os07g28400	CDGSH iron sulfur domain-containing protein 1, putative, expressed
LOC_Os08g03400	expressed protein
LOC_Os02g12900	cysteine synthase, putative, expressed
LOC_Os03g14990	chorismate synthase 2, chloroplast precursor, putative, expressed
LOC_Os03g56190	cytochrome c oxidase-related, putative, expressed
LOC_Os03g16980	NAD dependent epimerase%2Fdehydratase family domain containing protein, expressed
LOC_Os07g36150	formin-like protein 3 precursor, putative, expressed
LOC_Os11g06340	ubiquinol-cytochrome C reductase hinge protein, putative, expressed
LOC_Os03g12710	clathrin adaptor complex small chain domain containing protein, expressed
LOC_Os02g53410	expressed protein
LOC_Os08g31569	expressed protein
LOC_Os05g03920	TKL_IRAK_DUF26-lf.3 - DUF26 kinases have homology to DUF26 containing loci, expressed
LOC_Os01g36229	expressed protein
LOC_Os01g42880	transferase family protein, putative, expressed
LOC_Os01g59930	NADH-cytochrome b5 reductase, putative, expressed
LOC_Os10g02300	uncharacterized Cys-rich domain containing protein, putative, expressed
LOC_Os06g49680	expressed protein
LOC_Os08g01310	phospholipase C, putative, expressed
LOC_Os09g33490	no apical meristem protein, putative, expressed
LOC_Os09g23725	expressed protein
LOC_Os01g13000	ethylene-responsive protein related, putative, expressed
LOC_Os11g09350	expressed protein
LOC_Os01g18584	WRKY9, expressed
LOC_Os03g45370	sodium%2Fcalcium exchanger protein, putative, expressed
LOC_Os05g51670	NAD dependent epimerase%2Fdehydratase family protein, putative, expressed
LOC_Os02g35110	tubulin binding cofactor C, putative, expressed
LOC_Os06g09950	expressed protein
LOC_Os12g40570	WRKY94, expressed
LOC_Os04g39020	aldehyde dehydrogenase, putative, expressed
LOC_Os05g36350	pentatricopeptide, putative, expressed
LOC_Os02g48184	expressed protein
LOC_Os03g17660	expressed protein
LOC_Os01g56630	dymeclin, putative, expressed
LOC_Os12g43880	DNA binding protein, putative, expressed
LOC_Os05g39450	glutaredoxin, putative, expressed
LOC_Os07g44950	bZIP transcription factor domain containing protein, expressed
LOC_Os02g07060	tubulin%2FFtsZ domain containing protein, putative, expressed
LOC_Os01g05630	Core histone H2A%2FH2B%2FH3%2FH4 domain containing protein, putative, expressed
LOC_Os04g35864	DDT domain-containing protein, putative, expressed
LOC_Os06g10280	CDP-alcohol phosphatidyltransferase, putative, expressed
LOC_Os03g18590	malonyl CoA-acyl carrier protein transacylase, mitochondrial precursor, putative, expressed
LOC_Os11g28270	zinc finger C-x8-C-x5-C-x3-H type family protein, expressed
LOC_Os05g32630	mitochondrial carrier protein, putative, expressed
LOC_Os03g12470	OsWAK25 - OsWAK receptor-like protein kinase, expressed
LOC_Os03g29830	expressed protein
LOC_Os03g44760	SWI1, putative, expressed
LOC_Os02g45660	2-C-methyl-D-erythritol 2,4-cyclodiphosphate synthase, chloroplast precursor, putative, expressed
LOC_Os01g04930	MYB family transcription factor, putative, expressed
LOC_Os08g41520	zinc finger, C3HC4 type domain containing protein, expressed
LOC_Os01g46570	CTP synthase, putative, expressed
LOC_Os01g04409	OsWAK1 - OsWAK receptor-like cytoplasmic kinase OsWAK-RLCK, expressed
LOC_Os12g34510	Core histone H2A%2FH2B%2FH3%2FH4 domain containing protein, putative, expressed
LOC_Os03g38970	metal ion binding protein, putative, expressed
LOC_Os04g48020	3-hexulose-6-phosphate isomerase, putative, expressed
LOC_Os03g38500	expressed protein
LOC_Os01g52270	NB-ARC domain containing protein, expressed
LOC_Os09g23360	expressed protein
LOC_Os04g48230	dehydration response related protein, putative, expressed
LOC_Os07g06830	gibberellin receptor GID1L2, putative, expressed
LOC_Os05g49080	expressed protein
LOC_Os01g37590	peptide transporter PTR2, putative, expressed
LOC_Os03g55850	cold acclimation protein WCOR413, putative, expressed
LOC_Os03g54790	ABC transporter, ATP-binding protein, putative, expressed
LOC_Os09g36290	Ser%2FThr protein phosphatase family protein, putative, expressed
LOC_Os02g10700	OsFBL7 - F-box domain and LRR containing protein, expressed
LOC_Os01g72860	MAC%2FPerforin domain containing protein, putative, expressed
LOC_Os04g42340	expressed protein
LOC_Os08g41270	endonuclease%2Fexonuclease%2Fphosphatase family domain containing protein, expressed
LOC_Os07g43010	expressed protein
LOC_Os03g60780	armadillo%2Fbeta-catenin-like repeat containing protein, expressed
LOC_Os09g32810	ribulose-phosphate 3-epimerase, putative, expressed
LOC_Os10g39220	tobamovirus multiplication protein, putative, expressed
LOC_Os02g45180	ORM1, putative, expressed
LOC_Os03g09870	mitochondrial import inner membrane translocase subunit Tim17, putative, expressed
LOC_Os09g39400	histidine-containing phosphotransfer protein, putative, expressed
LOC_Os01g12320	GDSL-like lipase%2Facylhydrolase, putative, expressed
LOC_Os08g31800	RGH1A, putative, expressed
LOC_Os03g63450	snRK1-interacting protein 1, putative, expressed
LOC_Os09g29239	purine permease, putative, expressed
LOC_Os05g49430	aldose 1-epimerase, putative, expressed
LOC_Os03g48080	CHCH domain containing protein, expressed
LOC_Os04g58340	expressed protein
LOC_Os11g35240	transposon protein, putative, unclassified, expressed
LOC_Os06g35410	growth regulator related protein, putative, expressed
LOC_Os04g08764	avr9%2FCf-9 rapidly elicited protein 137, putative, expressed
LOC_Os02g15550	spermidine synthase, putative, expressed
LOC_Os07g38000	cytochrome c, putative, expressed
LOC_Os02g41820	expressed protein
LOC_Os05g36160	G-box-binding factor 4, putative, expressed
LOC_Os01g33684	disease resistance RPP13-like protein 1, putative, expressed
LOC_Os05g03934	expressed protein
LOC_Os03g28420	3-oxoacyl-synthase, putative, expressed
LOC_Os07g42380	RNA recognition motif containing protein, putative, expressed
LOC_Os02g34510	vacuolar ATP synthase, putative, expressed
LOC_Os09g28570	zinc-binding alcohol dehydrogenase domain-containing protein 2, putative, expressed
LOC_Os06g48950	auxin response factor 19, putative, expressed
LOC_Os08g01360	RING finger protein 13, putative, expressed
LOC_Os03g09940	sulfate transporter, putative, expressed
LOC_Os07g27960	thioesterase family protein, putative, expressed
LOC_Os08g17410	BRASSINOSTEROID INSENSITIVE 1 precursor, putative, expressed
LOC_Os09g21740	armadillo%2Fbeta-catenin repeat family protein, putative, expressed
LOC_Os01g48220	protein of unknown function DUF1421 domain containing protein, expressed
LOC_Os06g08140	protein phosphatase 2C, putative, expressed
LOC_Os01g10020	ectonucleotide pyrophosphatase%2Fphosphodiesterase family member 1, putative, expressed
LOC_Os10g38470	glutathione S-transferase, putative, expressed
LOC_Os05g47550	ANTH%2FENTH domain containing protein, putative, expressed
LOC_Os12g39640	MYB family transcription factor, putative, expressed
LOC_Os04g32950	calreticulin precursor protein, putative, expressed
LOC_Os04g54630	expressed protein
LOC_Os06g27560	glycosyltransferase protein, putative, expressed
LOC_Os11g38870	helix-loop-helix DNA-binding domain containing protein, expressed
LOC_Os03g12390	STE_MEK_ste7_MAP2K.6 - STE kinases include homologs to sterile 7, sterile 11 and sterile 20 from yeast, expressed
LOC_Os04g51610	calcium-transporting ATPase, plasma membrane-type, putative, expressed
LOC_Os03g03890	protein kinase family protein, putative, expressed
LOC_Os11g04730	DNA-directed RNA polymerases I, II, and III subunit RPABC1, putative, expressed
LOC_Os05g20050	ras-related protein, putative, expressed
LOC_Os01g72430	NADPH quinone oxidoreductase, putative, expressed
LOC_Os06g35200	receptor-like kinase, putative, expressed
LOC_Os12g08170	2-oxo acid dehydrogenases acyltransferase domain containing protein, expressed
LOC_Os11g07270	expressed protein
LOC_Os03g55260	cytochrome P450, putative, expressed
LOC_Os01g57570	NADPH-dependent FMN reductase domain containing protein, expressed
LOC_Os10g37530	mitochondrial import inner membrane translocase subunit Tim17, putative, expressed
LOC_Os09g38960	potassium transporter, putative, expressed
LOC_Os02g56340	expressed protein

## Sheet: Cluster 6
Gene ID	Description
LOC_Os05g45380	expressed protein
LOC_Os05g22810	retrotransposon protein, putative, Ty3-gypsy subclass, expressed
LOC_Os02g30910	nodulin MtN3 family protein, putative, expressed
LOC_Os02g24574	NADPH-dependent oxidoreductase, putative
LOC_Os09g36700	ribonuclease T2 family domain containing protein, expressed
LOC_Os09g36680	ribonuclease T2 family domain containing protein, expressed
LOC_Os05g48900	fasciclin domain containing protein, expressed
LOC_Os04g54620	expressed protein
LOC_Os09g25810	nodulin, putative, expressed
LOC_Os09g12660	glucose-1-phosphate adenylyltransferase large subunit, chloroplast precursor, putative, expressed
LOC_Os02g15500	plant protein of unknown function domain containing protein, expressed
LOC_Os05g50380	glucose-1-phosphate adenylyltransferase large subunit, chloroplast precursor, putative, expressed
LOC_Os07g46320	uncharacterized UPF0114 domain containing protein, expressed
LOC_Os01g09220	transposon protein, putative, CACTA, En%2FSpm sub-class, expressed
LOC_Os01g16450	peroxidase precursor, putative, expressed
LOC_Os07g34370	gibberellin receptor, putative, expressed
LOC_Os09g25784	auxin-induced protein 5NG4, putative, expressed
LOC_Os06g18670	anthocyanidin 3-O-glucosyltransferase, putative, expressed
LOC_Os07g03040	expressed protein
LOC_Os08g31200	cytokinin-O-glucosyltransferase 2, putative, expressed
LOC_Os08g35710	expressed protein
LOC_Os07g34006	transporter family protein, putative, expressed
LOC_Os03g55090	alpha-glucan phosphorylast isozyme, putative, expressed
LOC_Os04g06590	expressed protein
LOC_Os04g51620	expressed protein
LOC_Os08g28790	dirigent, putative, expressed
LOC_Os04g54610	expressed protein
LOC_Os06g11720	cytokinin-O-glucosyltransferase 2, putative, expressed
LOC_Os04g52790	expressed protein
LOC_Os09g35010	dehydration-responsive element-binding protein, putative, expressed
LOC_Os05g04500	peroxidase precursor, putative, expressed
LOC_Os04g06520	expressed protein
LOC_Os11g03540	AP2 domain containing protein, expressed
LOC_Os12g28770	POEI19 - Pollen Ole e I allergen and extensin family protein precursor, expressed
LOC_Os09g25060	WRKY76, expressed
LOC_Os07g37730	NADH-ubiquinone oxidoreductase, mitochondrial precursor, putative, expressed
LOC_Os04g41970	endoglucanase, putative, expressed
LOC_Os07g45060	uncharacterized GPI-anchored protein At5g19240 precursor, putative, expressed
LOC_Os11g02530	WRKY40, expressed
LOC_Os03g18060	transposon protein, putative, unclassified, expressed
LOC_Os04g18770	retrotransposon protein, putative, unclassified, expressed
LOC_Os03g54750	COBRA-like 3 protein precursor, putative, expressed
LOC_Os01g52570	lachrymatory factor synthase, putative, expressed
LOC_Os03g02470	expressed protein
LOC_Os07g44780	GDSL-like lipase%2Facylhydrolase, putative, expressed
LOC_Os01g57968	expressed protein
LOC_Os09g02180	expressed protein
LOC_Os04g05010	CBS domain containing membrane protein, putative, expressed
LOC_Os05g32710	Alpha amylase, catalytic domain containing protein, expressed
LOC_Os02g38450	expressed protein
LOC_Os04g39010	heavy metal associated domain containing protein, expressed
LOC_Os03g50960	LTPL118 - Protease inhibitor%2Fseed storage%2FLTP family protein precursor, expressed
LOC_Os09g17152	OsFBX319 - F-box domain containing protein, expressed
LOC_Os07g44920	expressed protein
LOC_Os04g37880	expressed protein
LOC_Os11g45430	transposon protein, putative, unclassified
LOC_Os06g50950	GDSL-like lipase%2Facylhydrolase, putative, expressed
LOC_Os03g02750	OsSub25 - Putative Subtilisin homologue, expressed
LOC_Os05g36260	soluble inorganic pyrophosphatase, putative, expressed
LOC_Os03g44380	9-cis-epoxycarotenoid dioxygenase 1, chloroplast precursor, putative, expressed
LOC_Os01g60600	WRKY108, expressed
LOC_Os02g15860	expressed protein
LOC_Os03g52410	expressed protein
LOC_Os01g52530	phosphoribosyl transferase, putative, expressed
LOC_Os06g06560	starch synthase, putative, expressed
LOC_Os05g50500	secretory protein, putative, expressed
LOC_Os09g20330	annexin, putative, expressed
LOC_Os07g40130	retrotransposon protein, putative, Ty3-gypsy subclass, expressed
LOC_Os06g04240	expressed protein
LOC_Os02g06990	expressed protein
LOC_Os08g14940	receptor kinase, putative, expressed
LOC_Os05g11010	harpin-induced protein 1 domain containing protein, expressed
LOC_Os07g38470	expressed protein
LOC_Os01g49710	glutathione S-transferase, putative, expressed
LOC_Os05g49620	WRKY19, expressed
LOC_Os04g47720	cis-zeatin O-glucosyltransferase, putative, expressed
LOC_Os01g62980	LTPL101 - Protease inhibitor%2Fseed storage%2FLTP family protein precursor, expressed
LOC_Os02g37800	lecithin%3Acholesterol acyltransferase, putative, expressed
LOC_Os01g60640	WRKY21, expressed
LOC_Os05g08860	expressed protein
LOC_Os06g17400	expressed protein
LOC_Os05g25770	WRKY45, expressed
LOC_Os03g05750	heavy-metal-associated domain-containing protein, putative, expressed
LOC_Os04g45880	expressed protein
LOC_Os10g06630	peptidyl-prolyl cis-trans isomerase, putative, expressed
LOC_Os01g36810	expressed protein
LOC_Os12g11370	verticillium wilt disease resistance protein, putative, expressed
LOC_Os07g06680	fasciclin domain containing protein, expressed
LOC_Os03g62480	anthocyanidin 5,3-O-glucosyltransferase, putative, expressed
LOC_Os03g45920	tubulin%2FFtsZ domain containing protein, putative, expressed
LOC_Os07g22940	expressed protein
LOC_Os10g12050	expressed protein
LOC_Os04g12950	indole-3-acetate beta-glucosyltransferase, putative, expressed
LOC_Os04g59540	phosphatidylinositol-4-phosphate 5-Kinase, putative, expressed
LOC_Os08g38910	caffeoyl-CoA O-methyltransferase, putative, expressed
LOC_Os04g49650	DUF581 domain containing protein, expressed
LOC_Os02g37300	heavy metal associated domain containing protein, expressed
LOC_Os12g36910	calmodulin binding protein, putative, expressed
LOC_Os05g03960	expressed protein
LOC_Os01g66010	amino acid transporter, putative, expressed
LOC_Os08g34000	glycosyl transferase family 1 protein, putative, expressed
LOC_Os07g02460	expressed protein
LOC_Os05g04380	peroxidase precursor, putative, expressed
LOC_Os06g10040	expressed protein
LOC_Os05g02060	mitochondrial import inner membrane translocase subunit Tim17, putative, expressed
LOC_Os01g72710	expressed protein
LOC_Os11g44800	expressed protein
LOC_Os04g16812	chloroplast 50S ribosomal protein L23, putative
LOC_Os01g64100	glycosyl hydrolase, putative, expressed
LOC_Os02g42850	MYB family transcription factor, putative, expressed
LOC_Os06g38603	retrotransposon protein, putative, unclassified, expressed
LOC_Os04g46440	AP2 domain containing protein, expressed
LOC_Os07g48280	expressed protein
LOC_Os04g59330	expressed protein
LOC_Os06g03640	BAG domain containing protein, expressed
LOC_Os03g03810	DEF8 - Defensin and Defensin-like DEFL family, expressed
LOC_Os05g46760	STE_MEKK_ste11_MAP3K.19 - STE kinases include homologs to sterile 7, sterile 11 and sterile 20 from yeast, expressed
LOC_Os01g10320	class III HD-Zip protein 8, putative, expressed
LOC_Os10g42610	expressed protein
LOC_Os10g39700	CHIT15 - Chitinase family protein precursor, putative, expressed
LOC_Os01g64440	expressed protein
LOC_Os11g35080	expressed protein
LOC_Os02g20040	loricrin, putative, expressed
LOC_Os11g32650	chalcone synthase, putative, expressed
LOC_Os06g11760	expressed protein
LOC_Os07g41310	COBRA, putative, expressed
LOC_Os02g11859	expressed protein
LOC_Os08g29660	WRKY69, expressed
LOC_Os09g17146	expressed protein
LOC_Os07g49510	expressed protein
LOC_Os02g04130	DUF1645 domain containing protein, putative, expressed
LOC_Os09g26660	ferric reductase, putative, expressed
LOC_Os12g17430	NBS-LRR disease resistance protein, putative, expressed
LOC_Os04g41960	NADP-dependent oxidoreductase, putative, expressed
LOC_Os11g44300	expressed protein
LOC_Os09g10200	Skp1 family, dimerisation domain containing protein, expressed
LOC_Os10g39020	fringe-related protein, putative, expressed
LOC_Os02g11070	3-ketoacyl-CoA synthase, putative, expressed
LOC_Os06g04220	expressed protein
LOC_Os03g59210	expressed protein
LOC_Os02g50600	glycosyl transferase 8 domain containing protein, putative, expressed
LOC_Os02g48320	DNA binding protein, putative, expressed
LOC_Os08g31630	uncharacterized glycosyl hydrolase Rv2006%2FMT2062, putative, expressed
LOC_Os02g37654	lecithin%3Acholesterol acyltransferase, putative, expressed
LOC_Os01g56240	OsSAUR2 - Auxin-responsive SAUR gene family member, expressed
LOC_Os02g38386	NBS-LRR disease resistance protein, putative, expressed
LOC_Os01g53100	ubiquitin family protein, putative, expressed
LOC_Os08g11650	transposon protein, putative, CACTA, En%2FSpm sub-class, expressed
LOC_Os05g08900	expressed protein
LOC_Os11g44560	protein kinase domain containing protein, expressed
LOC_Os01g54620	CESA4 - cellulose synthase, expressed
LOC_Os05g42980	expressed protein
LOC_Os12g33690	retrotransposon protein, putative, Ty3-gypsy subclass, expressed
LOC_Os03g13030	lecithin cholesterol acyltransferase, putative, expressed
LOC_Os09g23820	cytochrome P450 72A1, putative, expressed
LOC_Os06g02810	expressed protein
LOC_Os02g47650	universal stress protein domain containing protein, putative, expressed
LOC_Os04g33460	1,4-alpha-glucan-branching enzyme 2, chloroplast precursor, putative, expressed
LOC_Os10g39140	flavonol synthase%2Fflavanone 3-hydroxylase, putative, expressed
LOC_Os05g38500	fasciclin-like arabinogalactan protein, putative, expressed
LOC_Os01g62950	ras-related protein, putative, expressed
LOC_Os07g10770	CESA8 - cellulose synthase, expressed
LOC_Os10g42130	no apical meristem protein, putative, expressed
LOC_Os08g33720	lactate%2Fmalate dehydrogenase, putative, expressed
LOC_Os01g67820	exo70 exocyst complex subunit domain containing protein, expressed
LOC_Os07g27810	fiber protein Fb34, putative, expressed
LOC_Os05g49170	cold acclimation protein WCOR413, putative, expressed
LOC_Os09g29404	glycogen operon protein glgX, putative, expressed
LOC_Os08g19670	expressed protein
LOC_Os06g14450	exo70 exocyst complex subunit family protein, putative, expressed
LOC_Os09g35630	BAG domain-containing protein, putative, expressed
LOC_Os07g43990	expressed protein
LOC_Os01g51670	expressed protein
LOC_Os07g37330	hypothetical protein
LOC_Os05g33900	auxin-induced protein 5NG4, putative, expressed
LOC_Os03g19370	CPuORF4 - conserved peptide uORF-containing transcript, expressed
LOC_Os01g32364	Os1bglu1 - beta-mannosidase%2Fglucosidase homologue, expressed
LOC_Os03g46440	BTBA4 - Bric-a-Brac,Tramtrack, Broad Complex BTB domain with Ankyrin repeat region, expressed
LOC_Os05g05680	1-aminocyclopropane-1-carboxylate oxidase, putative, expressed
LOC_Os03g07980	expressed protein
LOC_Os09g34180	formin, putative, expressed
LOC_Os01g04620	transposon protein, putative, unclassified, expressed
LOC_Os05g39350	PMR5, putative, expressed
LOC_Os03g53020	helix-loop-helix DNA-binding domain containing protein, expressed
LOC_Os01g57730	peroxidase precursor, putative, expressed
LOC_Os06g48180	glycosyl hydrolases family 16, putative, expressed
LOC_Os04g02040	NBS-LRR, putative, expressed
LOC_Os01g14670	Cupin domain containing protein, expressed
LOC_Os01g62670	avr9%2FCf-9 rapidly elicited protein, putative, expressed
LOC_Os01g47760	OsGrx_I1 - glutaredoxin subgroup III, expressed
LOC_Os02g30470	expressed protein
LOC_Os05g02530	glutathione S-transferase, N-terminal domain containing protein, expressed
LOC_Os02g51950	expressed protein
LOC_Os07g22930	starch synthase, putative, expressed
LOC_Os05g48930	OsGrx_S2 - glutaredoxin subgroup III, expressed
LOC_Os10g27980	transmembrane amino acid transporter protein, putative, expressed
LOC_Os03g54230	imidazole glycerol phosphate synthase hisHF, chloroplast precursor, putative, expressed
LOC_Os05g02200	cysteine-rich repeat secretory protein 55 precursor, putative, expressed
LOC_Os08g06380	CSLF6 - cellulose synthase-like family F%3B beta1,3%3B1,4 glucan synthase, expressed
LOC_Os06g33170	exocyst complex component 6, putative, expressed
LOC_Os01g59150	tubulin%2FFtsZ domain containing protein, putative, expressed
LOC_Os01g01870	helix-loop-helix DNA-binding domain containing protein, expressed
LOC_Os01g18050	tubulin%2FFtsZ domain containing protein, putative, expressed
LOC_Os08g24770	protein kinase, putative, expressed
LOC_Os10g42110	protein kinase family protein, putative, expressed
LOC_Os01g40070	expressed protein
LOC_Os09g10010	expressed protein
LOC_Os01g63930	cytochrome P450, putative, expressed
LOC_Os01g23230	retrotransposon protein, putative, unclassified
LOC_Os05g43240	jacalin-like lectin domain containing protein, expressed
LOC_Os05g26940	CAMK_KIN1%2FSNF1%2FNim1_like.23 - CAMK includes calcium%2Fcalmodulin depedent protein kinases, expressed
LOC_Os09g36350	endoglucanase, putative, expressed
LOC_Os06g46284	glycosyl hydrolase, family 31, putative, expressed
LOC_Os04g30420	dehydrogenase, putative, expressed
LOC_Os03g29980	ACT domain containing protein, expressed
LOC_Os01g74040	zinc finger, RING-type, putative, expressed
LOC_Os04g35100	phospholipase C, putative, expressed
LOC_Os06g45710	phosphoglycerate kinase protein, putative, expressed
LOC_Os05g31620	OsCML15 - Calmodulin-related calcium sensor protein, expressed
LOC_Os05g41780	AP2 domain containing protein, expressed
LOC_Os03g40880	retrotransposon protein, putative, unclassified, expressed
LOC_Os09g30120	CSLE1 - cellulose synthase-like family E, expressed
LOC_Os02g38392	NBS-LRR disease resistance protein, putative, expressed
LOC_Os02g50570	retrotransposon protein, putative, unclassified, expressed
LOC_Os01g67220	Os1bglu4 - beta-glucosidase-like protein without signal sequence, expressed
LOC_Os06g09230	serine threonine kinase, putative, expressed
LOC_Os05g32110	COBRA, putative, expressed
LOC_Os04g59340	RNA-binding region RNP-1, putative, expressed
LOC_Os08g05960	expressed protein
LOC_Os03g60380	cinnamoyl CoA reductase, putative, expressed
LOC_Os10g41420	expressed protein
LOC_Os03g21510	inactive receptor kinase At2g26730 precursor, putative, expressed
LOC_Os01g50030	CPuORF25 - conserved peptide uORF-containing transcript, expressed
LOC_Os10g21234	chloroplast 30S ribosomal protein S2, putative, expressed
LOC_Os10g38580	glutathione S-transferase, putative, expressed
LOC_Os02g11870	expressed protein
LOC_Os07g40040	expressed protein
LOC_Os03g07400	expressed protein
LOC_Os02g45710	zinc finger, C3HC4 type domain containing protein, expressed
LOC_Os06g45470	expressed protein
LOC_Os02g03900	metal transporter Nramp6, putative, expressed
LOC_Os03g57420	ML domain protein, putative, expressed
LOC_Os10g36703	CPuORF40 - conserved peptide uORF-containing transcript, expressed
LOC_Os03g62090	CESA5 - cellulose synthase, expressed
LOC_Os01g73024	expressed protein
LOC_Os07g02260	expressed protein
LOC_Os03g11910	DnaK family protein, putative, expressed
LOC_Os05g01610	FYVE zinc finger domain containing protein, expressed
LOC_Os01g01290	histone-like transcription factor and archaeal histone, putative, expressed
LOC_Os10g24280	retrotransposon protein, putative, unclassified, expressed
LOC_Os07g33580	cytochrome P450, putative, expressed
LOC_Os05g13910	retrotransposon protein, putative, unclassified, expressed
LOC_Os04g44830	thioredoxin, putative, expressed
LOC_Os05g49630	expressed protein
LOC_Os02g37180	expressed protein
LOC_Os03g08550	STRUBBELIG-RECEPTOR FAMILY 6 precursor, putative, expressed
LOC_Os02g15750	expressed protein
LOC_Os01g61880	respiratory burst oxidase, putative, expressed
LOC_Os05g32960	expressed protein
LOC_Os01g48446	no apical meristem protein, putative, expressed
LOC_Os03g20120	glycosyl transferase 8 domain containing protein, putative, expressed
LOC_Os01g07170	HORMA domain containing protein, putative, expressed
LOC_Os01g37810	expressed protein
LOC_Os01g42690	OsPOP2 - Putative Prolyl Oligopeptidase homologue, expressed
LOC_Os01g64670	soluble inorganic pyrophosphatase, putative, expressed
LOC_Os05g12400	BURP domain containing protein, expressed
LOC_Os01g38980	calmodulin-binding protein, putative, expressed
LOC_Os07g46670	early response to dehydration 15, putative, expressed
LOC_Os06g11310	plastocyanin-like domain containing protein, putative, expressed
LOC_Os07g39530	BTBN16 - Bric-a-Brac, Tramtrack, Broad Complex BTB domain with non-phototropic hypocotyl 3 NPH3 domain, expressed
LOC_Os01g04200	metallo-beta-lactamase family protein, putative, expressed
LOC_Os01g73220	peroxidase precursor, putative, expressed
LOC_Os09g32080	CHIT13 - Chitinase family protein precursor, expressed
LOC_Os10g02920	cytochrome b561, putative, expressed
LOC_Os05g08370	CESA1 - cellulose synthase, expressed
LOC_Os02g09990	expressed protein
LOC_Os08g23180	fasciclin-like arabinogalactan protein 8 precursor, putative, expressed
LOC_Os04g49690	FERONIA receptor-like kinase, putative, expressed
LOC_Os04g51040	OsWAK50 - OsWAK receptor-like protein kinase, expressed
LOC_Os07g38490	GDP-fucose protein-O-fucosyltransferase 2, putative, expressed
LOC_Os01g05650	metallothionein, putative, expressed
LOC_Os03g21270	expressed protein
LOC_Os04g57200	heavy metal transport%2Fdetoxification protein, putative, expressed
LOC_Os02g33705	expressed protein
LOC_Os08g41440	UDP-glucuronate 4-epimerase, putative, expressed
LOC_Os07g40150	expressed protein
LOC_Os07g40240	GASR9 - Gibberellin-regulated GASA%2FGAST%2FSnakin family protein precursor, expressed
LOC_Os01g43160	polygalacturonase, putative, expressed
LOC_Os03g08860	GRAM domain containing protein, expressed
LOC_Os06g37510	tetraspanin family protein, putative, expressed
LOC_Os08g19550	expressed protein
LOC_Os06g06290	GDSL-like lipase%2Facylhydrolase, putative, expressed
LOC_Os04g49000	zinc finger, C3HC4 type domain containing protein, expressed
LOC_Os07g36170	chitin-inducible gibberellin-responsive protein, putative, expressed
LOC_Os01g66350	DUF647 domain containing protein, putative, expressed
LOC_Os07g39920	formin, putative, expressed
LOC_Os04g45270	aspartyl protease family protein, putative, expressed
LOC_Os06g33320	extra-large G-protein-related, putative, expressed
LOC_Os01g37040	retrotransposon protein, putative, Ty1-copia subclass, expressed
LOC_Os05g14500	expressed protein
LOC_Os04g38500	expressed protein
LOC_Os09g31060	expressed protein
LOC_Os03g52630	endoglucanase, putative, expressed
LOC_Os11g44380	expressed protein
LOC_Os01g36070	nodulin MtN3 family protein, putative, expressed
LOC_Os08g35860	cytokinin dehydrogenase precursor, putative, expressed
LOC_Os01g63230	growth regulator related protein, putative, expressed
LOC_Os01g07420	hydrolase, alpha%2Fbeta fold family protein, putative, expressed
LOC_Os07g46800	expressed protein
LOC_Os01g58140	expressed protein
LOC_Os09g15570	OsFBX315 - F-box domain containing protein, expressed
LOC_Os02g06550	retrotransposon, putative, centromere-specific
LOC_Os07g14850	CESA6 - cellulose synthase, expressed
LOC_Os01g49820	lipid phosphatase protein, putative, expressed
LOC_Os03g10160	pentatricopeptide repeat-containing protein, putative, expressed
LOC_Os07g28850	retrotransposon protein, putative, unclassified, expressed
LOC_Os10g24290	retrotransposon protein, putative, unclassified, expressed
LOC_Os03g01740	expressed protein
LOC_Os12g43580	expressed protein
LOC_Os06g02770	expressed protein
LOC_Os09g30414	aspartic proteinase nepenthesin-2 precursor, putative, expressed
LOC_Os03g06330	tyrosine protein kinase domain containing protein, putative, expressed
LOC_Os02g30114	expressed protein
LOC_Os02g35010	STE_MEKK_ste11_MAP3K.9 - STE kinases include homologs to sterile 7, sterile 11 and sterile 20 from yeast, expressed
LOC_Os03g45730	DNA-binding protein-like, putative, expressed
LOC_Os10g33520	alcohol oxidase, putative, expressed
LOC_Os11g04160	dehydrogenase-phosphopantetheinyltransferase, putative, expressed
LOC_Os12g38360	RALFL31 - Rapid ALkalinization Factor RALF family protein precursor, expressed
LOC_Os08g09900	WRKY118, expressed
LOC_Os11g24500	expressed protein
LOC_Os03g02390	mitochondrial import inner membrane translocase subunit Tim17, putative, expressed
LOC_Os04g16450	aquaporin protein, putative, expressed
LOC_Os01g65650	receptor-like protein kinase HAIKU2 precursor, putative, expressed
LOC_Os01g70190	exostosin family domain containing protein, expressed
LOC_Os09g09980	glucan endo-1,3-beta-glucosidase precursor, putative, expressed
LOC_Os04g31820	expressed protein
LOC_Os02g40090	transporter-related, putative, expressed
LOC_Os10g36690	dehydration response related protein, putative, expressed
LOC_Os04g48480	exostosin family domain containing protein, expressed
LOC_Os03g51930	expressed protein
LOC_Os06g14370	caleosin related protein, putative, expressed
LOC_Os09g23084	endoglucanase, putative, expressed
LOC_Os01g15399	expressed protein
LOC_Os12g41090	CAMK_KIN1%2FSNF1%2FNim1_like.38 - CAMK includes calcium%2Fcalmodulin depedent protein kinases, expressed
LOC_Os03g55430	expressed protein
LOC_Os07g32020	UDP-glucoronosyl and UDP-glucosyl transferase domain containing protein, expressed
LOC_Os11g01410	ammonium transporter protein, putative, expressed
LOC_Os05g08770	uncharacterized protein At4g06744 precursor, putative, expressed
LOC_Os02g45750	protein kinase domain containing protein, expressed
LOC_Os04g44900	lectin-like receptor kinase, putative, expressed
LOC_Os03g30240	expressed protein
LOC_Os04g51140	E2F-related protein, putative, expressed
LOC_Os06g06780	harpin-induced protein, putative, expressed
LOC_Os09g38320	phytoene synthase, chloroplast precursor, putative, expressed
LOC_Os03g59340	CESA2 - cellulose synthase, expressed
LOC_Os07g26990	expressed protein
LOC_Os09g31120	pirin, putative, expressed
LOC_Os01g61620	protein kinase family protein, putative, expressed
LOC_Os08g10260	NBS-LRR disease resistance protein, putative, expressed
LOC_Os03g03590	transporter, monovalent cation%3Aproton antiporter-2 family, putative, expressed
LOC_Os09g38670	thioredoxin, putative, expressed
LOC_Os02g09980	expressed protein
LOC_Os01g06870	resistance protein SlVe1 precursor, putative, expressed
LOC_Os09g32150	expressed protein
LOC_Os03g16010	BRASSINOSTEROID INSENSITIVE 1-associated receptor kinase 1 precursor, putative, expressed
LOC_Os03g18150	protein phosphatase 2C, putative, expressed
LOC_Os12g31880	translation initiation factor, putative, expressed
LOC_Os10g11140	phosphoglucomutase, putative, expressed
LOC_Os10g42100	pyruvate kinase, putative, expressed
LOC_Os07g43170	adenylate kinase, putative, expressed
LOC_Os09g36320	tyrosine protein kinase domain containing protein, putative, expressed
LOC_Os03g54220	expressed protein
LOC_Os10g20080	expressed protein
LOC_Os01g50040	DNA binding protein, putative, expressed
LOC_Os06g11600	growth regulator related protein, putative, expressed
LOC_Os11g04890	ASH-like SPRY domain containing protein, putative, expressed
LOC_Os06g04230	expressed protein
LOC_Os03g03320	expressed protein
LOC_Os02g18064	expressed protein
LOC_Os12g03720	glucosamine--fructose-6-phosphate aminotransferase 1, putative, expressed
LOC_Os09g34960	hydroxymethylglutaryl-CoA synthase, putative, expressed
LOC_Os01g51890	endonuclease%2Fexonuclease%2Fphosphatase family domain containing protein, expressed
LOC_Os05g51690	CCT motif family protein, expressed
LOC_Os04g37670	steroid nuclear receptor, ligand-binding, putative, expressed
LOC_Os08g34050	phosphofructokinase, putative, expressed
LOC_Os03g55890	ternary complex factor MIP1, putative, expressed
LOC_Os02g07410	glycine cleavage system H protein, putative, expressed
LOC_Os05g12370	expressed protein
LOC_Os07g02780	STE_MEKK_ste11_MAP3K.20 - STE kinases include homologs to sterile 7, sterile 11 and sterile 20 from yeast, expressed
LOC_Os06g43875	retrotransposon protein, putative, unclassified, expressed
LOC_Os03g64100	expressed protein
LOC_Os07g41360	alpha-1,4-glucan-protein synthase, putative, expressed
LOC_Os04g01660	erythronate-4-phosphate dehydrogenase domain containing protein, expressed
LOC_Os11g10470	expressed protein
LOC_Os08g20000	NB-ARC domain containing protein, expressed
LOC_Os08g08140	receptor-like kinase, putative, expressed
LOC_Os07g07230	protein kinase, putative, expressed
LOC_Os06g39738	apocytochrome f precursor, putative, expressed
LOC_Os11g43990	expressed protein
LOC_Os04g34050	VQ domain containing protein, putative, expressed
LOC_Os04g38880	dynein light chain type 1 domain containing protein, expressed
LOC_Os02g50240	glutamine synthetase, catalytic domain containing protein, expressed
LOC_Os04g35130	expressed protein
LOC_Os01g07910	NADH-cytochrome b5 reductase, putative, expressed
LOC_Os02g37694	expressed protein
LOC_Os02g14280	transposon protein, putative, unclassified, expressed
LOC_Os04g53490	OsCHL Chloroplastic lipocalin, expressed
LOC_Os02g51760	expressed protein
LOC_Os04g49620	DUF581 domain containing protein, expressed
LOC_Os08g08420	expressed protein
LOC_Os08g41180	MBTB31 - Bric-a-Brac, Tramtrack, Broad Complex BTB domain with Meprin and TRAF Homology MATH domain, expressed
LOC_Os01g64540	anthocyanidin 3-O-glucosyltransferase, putative, expressed
LOC_Os08g02600	methyltransferase domain containing protein, expressed
LOC_Os03g14254	expressed protein
LOC_Os01g16960	pyruvate kinase, putative, expressed
LOC_Os08g04530	expressed protein
LOC_Os05g50990	TTL3, putative, expressed
LOC_Os02g43194	aldehyde dehydrogenase, putative, expressed
LOC_Os03g61690	protein phosphatase 2C, putative, expressed
LOC_Os12g01740	serine%2Fthreonine-protein kinase, putative, expressed
LOC_Os02g45600	rhoGAP domain containing protein, expressed
LOC_Os06g12680	RING-H2 finger protein, putative, expressed
LOC_Os05g45410	HSF-type DNA-binding domain containing protein, expressed
LOC_Os01g47490	Lg106, putative, expressed
LOC_Os06g09370	PTF1, putative, expressed
LOC_Os03g16040	hsp20%2Falpha crystallin family protein, putative, expressed
LOC_Os10g20350	MATE efflux family protein, putative, expressed
LOC_Os04g33950	E2F family transcription factor protein, putative, expressed
LOC_Os12g02340	LTPL14 - Protease inhibitor%2Fseed storage%2FLTP family protein precursor, expressed
LOC_Os05g46950	expressed protein
LOC_Os01g60810	DUF623 domain containing protein, expressed
LOC_Os08g10500	expressed protein
LOC_Os03g22230	POEI47 - Pollen Ole e I allergen and extensin family protein precursor, expressed
LOC_Os01g45990	potassium channel AKT1, putative, expressed
LOC_Os05g19150	hydrolase, alpha%2Fbeta fold family domain containing protein, expressed
LOC_Os09g16510	WRKY74, expressed
LOC_Os08g45130	histone-lysine N-methyltransferase, putative, expressed
LOC_Os08g40850	mitochondrial carrier protein, putative, expressed
LOC_Os11g02424	LTPL9 - Protease inhibitor%2Fseed storage%2FLTP family protein precursor, expressed
LOC_Os09g29070	glucose-6-phosphate isomerase, putative, expressed
LOC_Os02g52260	expressed protein
LOC_Os04g37660	protein phosphotase protein, putative, expressed
LOC_Os06g02210	bark storage protein A precursor, putative, expressed
LOC_Os01g62380	fasciclin-like arabinogalactan protein, putative, expressed
LOC_Os10g41490	CAMK_CAMK_like.41 - CAMK includes calcium%2Fcalmodulin depedent protein kinases, expressed
LOC_Os03g17100	Core histone H2A%2FH2B%2FH3%2FH4 domain containing protein, putative, expressed
LOC_Os03g48050	RNA methyltransferase, TrmH family protein, putative, expressed
LOC_Os03g06200	aminotransferase, putative, expressed
LOC_Os02g39884	expressed protein
LOC_Os02g53120	Peptidase family C50, putative, expressed
LOC_Os02g47190	MYB family transcription factor, putative, expressed
LOC_Os12g07210	expressed protein
LOC_Os08g36320	decarboxylase, putative, expressed
LOC_Os06g49810	glycosyl transferase family 8, putative, expressed
LOC_Os08g12800	glucan endo-1,3-beta-glucosidase precursor, putative, expressed
LOC_Os06g36890	glycosyl transferase, group 1 domain containing protein, expressed
LOC_Os07g48290	AGC_AGC_other_RS6K_like.2 - ACG kinases include homologs to PKA, PKG and PKC, expressed
LOC_Os01g45140	anthocyanin 3-O-beta-glucosyltransferase, putative, expressed
LOC_Os07g42580	expressed protein
LOC_Os01g07340	pentatricopeptide, putative, expressed
LOC_Os03g16390	avr9%2FCf-9 rapidly elicited protein, putative, expressed
LOC_Os02g48480	expressed protein
LOC_Os01g06150	expressed protein
LOC_Os09g31270	polygalacturonase, putative, expressed
LOC_Os01g70710	heavy metal-associated domain containing protein, expressed
LOC_Os08g13900	expressed protein
LOC_Os06g45570	VQ domain containing protein, putative, expressed
LOC_Os04g43820	expressed protein
LOC_Os03g15630	harpin-induced protein 1 domain containing protein, expressed
LOC_Os01g50170	eukaryotic aspartyl protease domain containing protein, expressed
LOC_Os05g38250	membrane associated DUF588 domain containing protein, putative, expressed
LOC_Os07g24190	CESA3 - cellulose synthase, expressed
LOC_Os06g05520	OsMKK1 - putative MAPKK based on amino acid sequence homology, expressed
LOC_Os09g38030	UTP--glucose-1-phosphate uridylyltransferase, putative, expressed
LOC_Os02g54780	CYPRO4, putative, expressed
LOC_Os02g52810	remorin C-terminal domain containing protein, putative, expressed
LOC_Os09g31050	cytosolic phospholipase A2 beta, putative, expressed
LOC_Os01g14440	WRKY1, expressed
LOC_Os12g04490	expressed protein
LOC_Os07g09950	OsFBX222 - F-box domain containing protein, expressed
LOC_Os10g03550	expressed protein
LOC_Os09g07800	expressed protein
LOC_Os03g22330	blue-light photoreceptor PHR2, putative, expressed
LOC_Os06g10420	nitrilase, putative, expressed
LOC_Os02g50320	ATMAP70 protein, putative, expressed
LOC_Os02g02770	PPR repeat domain containing protein, putative, expressed
LOC_Os01g64170	glycosyl hydrolases family 17, putative, expressed
LOC_Os03g15780	anthranilate synthase component I-1, chloroplast precursor, putative, expressed
LOC_Os03g14500	expressed protein
LOC_Os02g33830	expressed protein
LOC_Os03g28400	transport protein particle component, Bet3, domain containing protein, expressed
LOC_Os10g30550	tRNA methyltransferase, putative, expressed
LOC_Os03g51430	SEC14 cytosolic factor family protein, putative, expressed
LOC_Os07g44820	expressed protein
LOC_Os08g29170	dehydrogenase, putative, expressed
LOC_Os04g42250	transferase family protein, putative, expressed
LOC_Os12g32820	pleiotropic drug resistance protein 3, putative, expressed
LOC_Os07g46790	4-alpha-glucanotransferase, putative, expressed
LOC_Os05g51580	hypothetical protein
LOC_Os10g16930	expressed protein
LOC_Os10g35020	glycosyltransferase, putative, expressed
LOC_Os06g50330	senescence-associated protein, putative, expressed
LOC_Os08g31580	ethylene-responsive transcription factor, putative, expressed
LOC_Os03g05710	acetyltransferase, GNAT family, putative, expressed
LOC_Os07g22494	expressed protein
LOC_Os04g58890	expressed protein
LOC_Os03g15770	tyrosine protein kinase domain containing protein, putative, expressed
LOC_Os04g50216	SNARE associated Golgi protein, putative, expressed
LOC_Os03g08840	zinc finger protein, putative, expressed
LOC_Os11g37980	GAUT2%2FLGT2, putative, expressed
LOC_Os12g12260	diacylglycerol kinase 1, putative, expressed
LOC_Os09g30980	UDP-glucoronosyl and UDP-glucosyl transferase domain containing protein, expressed
LOC_Os06g01710	expressed protein
LOC_Os04g52840	tyrosine protein kinase domain containing protein, putative, expressed
LOC_Os03g59040	squalene synthetase, putative, expressed
LOC_Os02g18640	OsFBX45 - F-box domain containing protein, expressed
LOC_Os05g42120	heat shock protein, putative, expressed
LOC_Os08g41680	expressed protein
LOC_Os11g37890	NAD dependent epimerase%2Fdehydratase family protein, putative, expressed
LOC_Os01g53710	dual specificity protein phosphatase, putative, expressed
LOC_Os02g47450	expressed protein
LOC_Os07g07300	expressed protein
LOC_Os07g24160	expressed protein
LOC_Os10g36300	retrotransposon protein, putative, unclassified, expressed
LOC_Os06g38970	expressed protein
LOC_Os08g38160	cytokinin-O-glucosyltransferase, putative, expressed
LOC_Os05g02780	glycine-rich protein A3, putative, expressed
LOC_Os12g21784	expressed protein
LOC_Os02g49140	glycosyltransferase, putative, expressed
LOC_Os04g16270	nucleic acid binding protein, putative, expressed
LOC_Os05g08930	chloroplast lumen common family protein, putative, expressed
LOC_Os04g46990	cis-zeatin O-glucosyltransferase, putative, expressed
LOC_Os01g03690	TKL_IRAK_DUF26-lg.1 - DUF26 kinases have homology to DUF26 containing loci, expressed
LOC_Os03g17520	CDP-alcohol phosphatidyltransferase, putative, expressed
LOC_Os03g24220	villin protein, putative, expressed
LOC_Os02g51590	phosphoglycerate mutase, putative, expressed
LOC_Os05g41610	glycosyl hydrolases family 17, putative, expressed
LOC_Os01g66610	serine%2Fthreonine-protein kinase receptor precursor, putative, expressed
LOC_Os02g35830	extracellular ligand-gated ion channel, putative, expressed
LOC_Os11g17480	retrotransposon protein, putative, Ty1-copia subclass, expressed
LOC_Os01g72600	spotted leaf 11, putative, expressed
LOC_Os10g26680	pectinesterase, putative, expressed
LOC_Os07g41460	sulfotransferase domain containing protein, expressed
LOC_Os03g01090	peptidyl-prolyl cis-trans isomerase, cyclophilin type, putative, expressed
LOC_Os03g15750	ASC1, putative, expressed
LOC_Os03g12360	trehalose-6-phosphate synthase, putative, expressed
LOC_Os02g55910	monogalactosyldiacylglycerol synthase, putative, expressed
LOC_Os01g51860	violaxanthin de-epoxidase, putative, expressed
LOC_Os01g60680	expressed protein
LOC_Os05g08910	expressed protein
LOC_Os10g41580	protein binding protein, putative, expressed
LOC_Os02g33730	ubiquinol-cytochrome C reductase hinge protein, putative, expressed
LOC_Os02g53750	tyrosine protein kinase domain containing protein, putative, expressed
LOC_Os01g50060	1-aminocyclopropane-1-carboxylate deaminase, putative, expressed
LOC_Os10g27300	expressed protein
LOC_Os01g63770	transmembrane amino acid transporter protein, putative, expressed
LOC_Os03g53050	WRKY121, expressed
LOC_Os11g42540	oxidoreductase, aldo%2Fketo reductase family protein, putative, expressed
LOC_Os03g03720	glyceraldehyde-3-phosphate dehydrogenase, putative, expressed
LOC_Os09g31498	dihydroflavonol-4-reductase, putative, expressed
LOC_Os07g43940	X8 domain containing protein, expressed
LOC_Os09g29890	phosphatidylinositol 3- and 4-kinase family protein, putative, expressed
LOC_Os09g07480	membrane associated DUF588 domain containing protein, putative, expressed
LOC_Os07g07000	syntaxin, putative, expressed
LOC_Os05g50810	CAMK_CAMK_like.5 - CAMK includes calcium%2Fcalmodulin depedent protein kinases, expressed
LOC_Os01g10880	expressed protein
LOC_Os03g37954	expressed protein
LOC_Os03g19380	calvin cycle protein CP12, putative, expressed
LOC_Os05g05330	expressed protein
LOC_Os11g06800	retrotransposon protein, putative, unclassified, expressed
LOC_Os05g12680	retrotransposon protein, putative, unclassified, expressed
LOC_Os12g08800	las1-like family protein, putative, expressed
LOC_Os01g06280	TKL_IRAK_CrRLK1L-1.4 - The CrRLK1L-1 subfamily has homology to the CrRLK1L homolog, expressed
LOC_Os05g45490	hydrolase, acting on carbon-nitrogen, putative, expressed
LOC_Os02g21920	CPuORF24 - conserved peptide uORF-containing transcript, expressed
LOC_Os03g15570	STE_MEKK_ste11_MAP3K.12 - STE kinases include homologs to sterile 7, sterile 11 and sterile 20 from yeast, expressed
LOC_Os05g48670	OsFBT10 - F-box and tubby domain containing protein, expressed
LOC_Os08g43370	6-phosphogluconolactonase, putative, expressed
LOC_Os03g38350	expressed protein
LOC_Os02g49060	amino acid transporter, putative, expressed
LOC_Os07g39880	retrotransposon, putative, centromere-specific, expressed
LOC_Os02g12130	cysteine-rich receptor-like protein kinase 35 precursor, putative, expressed
LOC_Os06g08080	inorganic H%2B pyrophosphatase, putative, expressed
LOC_Os08g41990	aminotransferase, putative, expressed
LOC_Os06g29490	expressed protein
LOC_Os01g36950	N-rich protein, putative, expressed
LOC_Os05g08970	SSRP1-like FACT complex subunit, putative, expressed
LOC_Os05g42330	secretory carrier-associated membrane protein, putative, expressed
LOC_Os07g43350	expressed protein
LOC_Os04g20810	receptor protein kinase, putative, expressed
LOC_Os03g18350	importin subunit beta, putative, expressed
LOC_Os06g44160	heat shock protein DnaJ, putative, expressed
LOC_Os02g22130	expressed protein
LOC_Os12g42580	transposon protein, putative, unclassified, expressed
LOC_Os10g34810	expressed protein
LOC_Os10g40360	proline oxidase, mitochondrial precursor, putative, expressed
LOC_Os08g17060	expressed protein
LOC_Os03g64050	receptor protein kinase, putative, expressed
LOC_Os11g10110	expressed protein
LOC_Os01g43410	CAMK_CAMK_like.9 - CAMK includes calcium%2Fcalmodulin depedent protein kinases, expressed
LOC_Os04g49660	DUF581 domain containing protein, expressed
LOC_Os02g38140	glycosyl transferase family 17 protein, putative, expressed
LOC_Os07g23030	retrotransposon protein, putative, Ty3-gypsy subclass, expressed
LOC_Os08g27100	expressed protein
LOC_Os04g43910	auxin response factor, putative, expressed
LOC_Os01g32964	protein phosphotase protein, putative, expressed
LOC_Os11g42720	retrotransposon protein, putative, unclassified, expressed
LOC_Os03g31510	cysteine proteinase inhibitor 8 precursor, putative, expressed
LOC_Os05g34040	monooxygenase, putative, expressed
LOC_Os10g21560	no apical meristem protein, putative, expressed
LOC_Os01g72940	phosphatidylserine decarboxylase, putative, expressed
LOC_Os02g05980	phytosulfokine receptor precursor, putative, expressed
LOC_Os03g55080	WRKY3, expressed
LOC_Os11g34980	expressed protein
LOC_Os04g42770	expressed protein
LOC_Os02g05960	phytosulfokine receptor precursor, putative, expressed
LOC_Os01g58520	disease resistance protein, putative, expressed
LOC_Os10g27350	DUF584 domain containing protein, putative, expressed
LOC_Os03g17740	transporter, putative, expressed
LOC_Os10g06720	aldose 1-epimerase, putative, expressed
LOC_Os02g02620	sialyltransferase family domain containing protein, expressed
LOC_Os12g06220	harpin-induced protein 1 domain containing protein, expressed
LOC_Os08g42380	mitochondrial import inner membrane translocase subunit Tim, putative, expressed
LOC_Os07g42200	tyrosine protein kinase domain containing protein, putative, expressed
LOC_Os04g51950	serine%2Fthreonine-protein kinase HT1, putative, expressed
LOC_Os05g45930	IQ calmodulin-binding motif family protein, putative, expressed
LOC_Os01g71270	eukaryotic peptide chain release factor subunit 1-1, putative, expressed
LOC_Os03g16080	mitochondrial carrier protein, putative, expressed
LOC_Os12g07390	expressed protein
LOC_Os08g10510	aminotransferase, putative, expressed
LOC_Os08g40790	DNA repair ATPase-related, putative, expressed
LOC_Os12g07880	dynamin family protein, putative, expressed
LOC_Os10g10920	retrotransposon protein, putative, Ty3-gypsy subclass
LOC_Os11g38910	pyruvate decarboxylase isozyme 1, putative, expressed
LOC_Os01g52120	expressed protein
LOC_Os01g16152	peroxiredoxin, putative, expressed
LOC_Os05g46340	expressed protein
LOC_Os06g26234	1,4-alpha-glucan-branching enzyme, putative, expressed
LOC_Os03g15840	glycosyl transferase, group 1 domain containing protein, expressed
LOC_Os08g45060	protein Kinase-like protein TMKL1 precursor, putative, expressed
LOC_Os11g02180	dual specificity protein phosphatase, putative, expressed
LOC_Os04g53000	NBS-LRR disease resistance protein, putative, expressed
LOC_Os06g40780	MONOCULM 1, putative, expressed
LOC_Os03g56310	5-nucleotidase domain-containing protein, putative, expressed
LOC_Os03g08770	modifier of rudimentary protein, expressed
LOC_Os08g09610	expressed protein
LOC_Os08g40615	expressed protein
LOC_Os03g21030	no apical meristem protein, putative, expressed
LOC_Os08g42720	solute carrier family 35 member F1, putative, expressed
LOC_Os02g52230	coronatine-insensitive protein 1, putative, expressed
LOC_Os01g60230	auxin efflux carrier component, putative, expressed
LOC_Os01g54510	MAC%2FPerforin domain containing protein, putative, expressed
LOC_Os08g19980	NBS-LRR disease resistance protein, putative, expressed
LOC_Os04g47380	coiled-coil domain-containing protein 139, putative, expressed
LOC_Os09g30510	glucosyl transferase, putative, expressed
LOC_Os03g13274	peptide transporter PTR2, putative, expressed
LOC_Os01g41610	mitochondrial ATP synthase g subunit family protein, putative, expressed
LOC_Os07g47380	expressed protein
LOC_Os05g38170	phosphoribosyl transferase, putative, expressed
LOC_Os08g33154	expressed protein
LOC_Os12g10640	uncharacterized protein ycf45, putative, expressed
LOC_Os11g10040	mTERF family protein, expressed
LOC_Os01g48190	drought induced 19 protein, putative, expressed
LOC_Os01g52400	bacterial transferase hexapeptide domain containing protein, expressed
LOC_Os04g56405	expressed protein
LOC_Os02g47940	aminotransferase, classes I and II, domain containing protein, expressed
LOC_Os01g03750	expressed protein
LOC_Os05g12380	expressed protein
LOC_Os06g11990	expressed protein
LOC_Os03g11330	glycosyl transferase 8 domain containing protein, putative, expressed
LOC_Os05g49890	ras-related protein, putative, expressed
LOC_Os01g60650	non-green plastid inner envelope membrane protein, putative, expressed
LOC_Os06g16980	DNA topoisomerase I family protein, expressed
LOC_Os12g03601	expressed protein
LOC_Os09g23340	expressed protein
LOC_Os09g02710	CBS domain containing membrane protein, putative, expressed
LOC_Os04g41500	expressed protein
LOC_Os03g11230	expressed protein
LOC_Os01g16110	la domain containing protein, putative, expressed
LOC_Os06g42000	peroxiredoxin, putative, expressed
LOC_Os03g11310	PPR repeat domain containing protein, putative, expressed
LOC_Os12g24040	glycosyl hydrolase family 9 protein, expressed
LOC_Os04g44850	glycosyl transferase 8 domain containing protein, putative, expressed
LOC_Os04g51970	synaptic vesicle 2-related protein, putative, expressed
LOC_Os04g49680	DUF581 domain containing protein, expressed
LOC_Os06g18000	protein kinase domain containing protein, expressed
LOC_Os01g50010	clathrin assembly protein, putative, expressed
LOC_Os05g44916	mitochondrial-processing peptidase subunit, mitochondrial precursor, putative, expressed
LOC_Os01g56890	expressed protein
LOC_Os05g47640	threonine synthase, chloroplast precursor, putative, expressed
LOC_Os10g41120	expressed protein
LOC_Os01g62900	amino acid kinase, putative, expressed
LOC_Os02g52290	peptidyl-prolyl cis-trans isomerase, FKBP-type, putative, expressed
LOC_Os12g19860	expressed protein
LOC_Os02g03320	plant neutral invertase domain containing protein, expressed
LOC_Os05g15150	leucyl-tRNA synthetase, cytoplasmic, putative, expressed
LOC_Os12g04510	DNA-directed RNA polymerases I, II, and III subunit RPABC1, putative, expressed
