# Supplementary material for: OsNPR1 Enhances Rice Resistance to Xanthomonas oryzae pv. oryzae by Upregulating Rice Defense Genes and Repressing Bacteria Virulence Genes
Source: Int J Mol Sci. 2023 May 12;24(10):8687. doi: 10.3390/ijms24108687 (PMC10218434; doi:10.3390/ijms24108687)
Supplement: Supplementary file 1 [file ijms-24-08687-s001.zip › Table S2 IDs for unique R genes in rice.xlsx]

## Sheet: R gene
R gene	Description
LOC_Os01g02250	RGA-1, putative, expressed
LOC_Os01g05600	NBS-LRR disease resistance protein, putative, expressed
LOC_Os01g16390	NB-ARC domain containing protein, expressed
LOC_Os01g16400	NB-ARC domain containing protein, expressed
LOC_Os01g20720	CC-NBS-LRR, putative, expressed
LOC_Os01g21240	MLA6 protein, putative, expressed
LOC_Os01g23380	stripe rust resistance protein Yr10, putative, expressed
LOC_Os01g24820	NB-ARC domain containing protein, expressed
LOC_Os01g25740	powdery mildew resistance protein PM3F, putative, expressed
LOC_Os01g35250	#N/A
LOC_Os01g57270	disease resistance RPP13-like protein 1, putative, expressed
LOC_Os01g57340	rp1, putative, expressed
LOC_Os01g57870	disease resistance protein RPS2, putative, expressed
LOC_Os01g72390	NBS type disease resistance protein, putative, expressed
LOC_Os01g72680	disease resistance protein RPS2, putative, expressed
LOC_Os02g02640	NBS-LRR disease resistance protein, putative, expressed
LOC_Os02g09790	disease resistance protein RPM1, putative, expressed
LOC_Os02g16270	xa1, putative, expressed
LOC_Os02g18510	stripe rust resistance protein Yr10, putative, expressed
LOC_Os02g19750	NBS-LRR type disease resistance protein, putative, expressed
LOC_Os02g25900	pollen signalling protein with adenylyl cyclase activity, putative, expressed
LOC_Os02g27540	NB-ARC domain containing protein, expressed
LOC_Os02g30150	disease resistance protein, putative, expressed
LOC_Os03g20840	disease resistance RPP13-like protein 1, putative, expressed
LOC_Os03g37720	NBS-LRR type disease resistance protein Rps1-k-1, putative, expressed
LOC_Os03g38330	disease resistance RPP13-like protein 1, putative, expressed
LOC_Os03g48320	disease resistance RPP13-like protein 1, putative, expressed
LOC_Os03g50150	NB-ARC domain containing protein, expressed
LOC_Os03g63200	powdery mildew resistance protein PM3b, putative, expressed
LOC_Os04g21890	disease resistance protein RPM1, putative, expressed
LOC_Os04g24700	expressed protein
LOC_Os04g30660	NBS type disease resistance protein, putative, expressed
LOC_Os04g30930	NB-ARC domain containing protein, expressed
LOC_Os04g46300	disease resistance protein RPM1, putative, expressed
LOC_Os04g53050	disease resistance RPP13-like protein 1, putative, expressed
LOC_Os05g12770	NB-ARC domain containing protein, expressed
LOC_Os05g16200	blight resistance protein T118, putative, expressed
LOC_Os05g23990	rp3 protein, putative, expressed
LOC_Os05g30220	disease resistance RPP13-like protein 1, putative, expressed
LOC_Os05g31530	disease resistance protein RGA4, putative, expressed
LOC_Os05g31570	disease resistance protein RGA4, putative, expressed
LOC_Os05g34220	vrga1, putative, expressed
LOC_Os05g40150	RGH2B, putative, expressed
LOC_Os05g40160	NB-ARC domain containing protein, expressed
LOC_Os06g06380	NBS-LRR type disease resistance protein, putative, expressed
LOC_Os06g06390	NBS-LRR type disease resistance protein, putative, expressed
LOC_Os06g06860	MLA1, putative, expressed
LOC_Os06g15730	expressed protein
LOC_Os06g15750	NB-ARC domain containing protein, expressed
LOC_Os06g17880	NBS-LRR disease resistance protein, putative, expressed
LOC_Os06g17950	NBS-LRR disease resistance protein, putative, expressed
LOC_Os06g20050	NBS type disease resistance protein, putative, expressed
LOC_Os06g22460	disease resistance protein RPM1, putative, expressed
LOC_Os06g41670	CC-NBS-LRR protein, putative, expressed
LOC_Os06g45690	symbiosis-related disease resistance protein, putative, expressed
LOC_Os06g48520	disease resistance protein RPM1, putative, expressed
LOC_Os07g04900	NBS-LRR disease resistance protein, putative, expressed
LOC_Os07g08890	disease resistance protein RPM1, putative, expressed
LOC_Os07g17220	disease resistance protein, putative, expressed
LOC_Os07g17230	WRKY123, expressed
LOC_Os07g27370	resistance protein, putative, expressed
LOC_Os07g33730	NB-ARC domain containing protein, expressed
LOC_Os08g01580	NBS-LRR disease resistance protein, putative, expressed
LOC_Os08g05800	retrotransposon protein, putative, unclassified, expressed
LOC_Os08g07340	mla1, putative, expressed
LOC_Os08g07390	mla1, putative, expressed
LOC_Os08g07774	disease resistance protein RPM1, putative, expressed
LOC_Os08g09110	NB-ARC domain containing protein, expressed
LOC_Os08g09430	disease resistance protein RPM1, putative, expressed
LOC_Os08g10430	NBS-LRR disease resistance protein, putative, expressed
LOC_Os08g14830	NB-ARC domain containing protein, expressed
LOC_Os08g15880	NBS-LRR disease resistance protein, putative, expressed
LOC_Os08g16070	NB-ARC domain containing protein, expressed
LOC_Os08g16120	disease resistance protein RPM1, putative, expressed
LOC_Os08g16460	NBS-LRR disease resistance protein, putative, expressed
LOC_Os08g19694	NB-ARC domain containing protein, expressed
LOC_Os08g28540	resistance protein LR10, putative, expressed
LOC_Os08g32880	disease resistance protein RPM1, putative, expressed
LOC_Os08g32890	disease resistance protein RPM1, putative, expressed
LOC_Os08g43010	disease resistance RPP13-like protein 1, putative, expressed
LOC_Os08g43050	disease resistance protein RGA2, putative, expressed
LOC_Os09g13820	pollen signalling protein with adenylyl cyclase activity, putative, expressed
LOC_Os09g14450	pollen signalling protein with adenylyl cyclase activity, putative, expressed
LOC_Os09g16000	NBS-LRR disease resistance protein, putative, expressed
LOC_Os09g20020	NBS-LRR resistance-like protein B8, putative, expressed
LOC_Os09g30220	disease resistance protein RPM1, putative, expressed
LOC_Os10g03369	#N/A
LOC_Os10g04060	powdery mildew resistance protein PM3b, putative, expressed
LOC_Os10g04090	disease resistance RPP13-like protein 1, putative, expressed
LOC_Os10g07400	disease resistance RPP13-like protein 1, putative, expressed
LOC_Os10g10360	NBS-LRR disease resistance protein, putative, expressed
LOC_Os10g22510	MLA1, putative, expressed
LOC_Os11g03650	mla1, putative, expressed
LOC_Os11g06220	expressed protein
LOC_Os11g11770	disease resistance protein RPM1, putative, expressed
LOC_Os11g11960	disease resistance protein RPM1, putative, expressed
LOC_Os11g12040	disease resistance protein RPM1, putative, expressed
LOC_Os11g27430	NB-ARC domain containing protein, expressed
LOC_Os11g27440	MLA7, putative, expressed
LOC_Os11g29990	NBS-LRR type disease resistance protein, putative, expressed
LOC_Os11g32210	jacalin-like lectin domain containing protein, expressed
LOC_Os11g35210	NB-ARC domain containing protein, expressed
LOC_Os11g35580	disease resistance protein RPM1, putative, expressed
LOC_Os11g36410	NBS-LRR type disease resistance protein, putative, expressed
LOC_Os11g37740	stripe rust resistance protein Yr10, putative, expressed
LOC_Os11g37780	stripe rust resistance protein Yr10, putative, expressed
LOC_Os11g37870	stripe rust resistance protein Yr10, putative, expressed
LOC_Os11g37880	stripe rust resistance protein Yr10, putative, expressed
LOC_Os11g39290	Leucine Rich Repeat family protein, expressed
LOC_Os11g39320	LZ-NBS-LRR class, putative, expressed
LOC_Os11g39330	NB-ARC domain containing protein, putative, expressed
LOC_Os11g39340	#N/A
LOC_Os11g39730	NB-ARC domain containing protein, expressed
LOC_Os11g41540	disease resistance RPP8-like protein 3, putative, expressed
LOC_Os11g42580	Leucine Rich Repeat family protein, expressed
LOC_Os11g43420	LZ-NBS-LRR class RGA, putative, expressed
LOC_Os11g43700	RGH1A, putative, expressed
LOC_Os11g44960	NBS-LRR disease resistance protein, putative, expressed
LOC_Os11g44970	NBS-LRR disease resistance protein, putative, expressed
LOC_Os11g45090	NB-ARC domain containing protein, expressed
LOC_Os11g45160	disease resistance protein, putative, expressed
LOC_Os11g45190	NB-ARC domain containing protein, expressed
LOC_Os11g45930	NBS-LRR type disease resistance protein, putative, expressed
LOC_Os11g45980	NBS-LRR type disease resistance protein, putative, expressed
LOC_Os11g47780	pollen signalling protein with adenylyl cyclase activity, putative, expressed
LOC_Os12g03080	rp3 protein, putative, expressed
LOC_Os12g17410	NB-ARC domain containing protein, expressed
LOC_Os12g29710	NBS-LRR disease resistance protein, putative, expressed
LOC_Os12g29280	disease resistance protein RGA3, putative, expressed
LOC_Os12g31200	NB-ARC domain containing protein, expressed
LOC_Os12g32790	disease resistance RPP13-like protein 1, putative, expressed
LOC_Os12g36730	stripe rust resistance protein Yr10, putative, expressed
LOC_OsAp005316	#N/A
