# Supplementary material for: OsNPR1 Enhances Rice Resistance to Xanthomonas oryzae pv. oryzae by Upregulating Rice Defense Genes and Repressing Bacteria Virulence Genes
Source: Int J Mol Sci. 2023 May 12;24(10):8687. doi: 10.3390/ijms24108687 (PMC10218434; doi:10.3390/ijms24108687)
Supplement: Supplementary file 1 [file ijms-24-08687-s001.zip › Table S3 Xoo genes with altered expression profiles between TP309 and OsNPR1-OE.xlsx]

## Sheet: Cluster of Xoo genes
Gene ID	Description
PXO_RS28300	hypothetical protein PXO_03691 [Xanthomonas oryzae pv. oryzae PXO99A]
PXO_RS05490	hypothetical protein YXOOp12 [Xanthomonas oryzae pv. oryzae KACC 10331]
PXO_RS29695	hypothetical protein XAC3059 [Xanthomonas axonopodis pv. citri str. 306]
PXO_RS25080	putative hemagglutinin [Pseudomonas syringae]
PXO_RS15545	molybdopterin guanine dinucleotide synthase [Xanthomonas oryzae pv. oryzae MAFF 311018]
PXO_RS29540	hypothetical protein PXO_05789 [Xanthomonas oryzae pv. oryzae PXO99A]
PXO_RS27095	histidine kinase [Xanthomonas oryzae pv. oryzae PXO99A]
PXO_RS28035	transposase [Xanthomonas oryzae pv. oryzae KACC 10331]
PXO_RS16110	P2 phage tail completion protein R (GpR) [Xanthomonas oryzae pv. oryzae PXO99A]
PXO_RS16865	hypothetical protein XOO3323 [Xanthomonas oryzae pv. oryzae KACC 10331]
PXO_RS26510	AF339839_1 putative transposase [Xanthomonas oryzae pv. oryzae]
PXO_RS18910	ISXoo6 transposase [Xanthomonas oryzae pv. oryzae PXO99A]
PXO_RS07925	hypothetical protein XOO2937 [Xanthomonas oryzae pv. oryzae KACC 10331]
PXO_RS16255	hypothetical protein XAC29_13395 [Xanthomonas axonopodis Xac29-1]
PXO_RS17195	ISXo1 transposase, IS5 family [Xanthomonas oryzae pv. oryzicola BLS256]
PXO_RS08000	hypothetical protein XOO2929 [Xanthomonas oryzae pv. oryzae KACC 10331]
PXO_RS16955	ISxac1 transposase [Xanthomonas oryzae pv. oryzae KACC 10331]
PXO_RS08160	hypothetical protein XOO2898 [Xanthomonas oryzae pv. oryzae KACC 10331]
PXO_RS03870	hypothetical protein XOO_3798 [Xanthomonas oryzae pv. oryzae MAFF 311018]
PXO_RS10670	hypothetical protein XOO2306 [Xanthomonas oryzae pv. oryzae KACC 10331]
PXO_RS15700	sarcosine oxidase subunit alpha [Xanthomonas oryzae pv. oryzae KACC 10331]
PXO_RS10845	hypothetical protein XOO_2134 [Xanthomonas oryzae pv. oryzae MAFF 311018]
PXO_RS07560	C-type cytochrome biogenesis protein [Xanthomonas oryzae pv. oryzae PXO99A]
PXO_RS00215	hypothetical protein XOO_0126 [Xanthomonas oryzae pv. oryzae MAFF 311018]
PXO_RS29425	hypothetical protein PXO_04678 [Xanthomonas oryzae pv. oryzae PXO99A]
PXO_RS20555	bacterioferritin [Xanthomonas oryzae pv. oryzae PXO99A]
PXO_RS15565	ISXo5 transposase [Xanthomonas oryzae pv. oryzae PXO99A]
PXO_RS25845	plasmid mobilization protein [Xanthomonas axonopodis pv. citri str. 306]
PXO_RS29430	hypothetical protein XOO_3442 [Xanthomonas oryzae pv. oryzae MAFF 311018]
PXO_RS04565	two-component system sensor protein [Xanthomonas oryzae pv. oryzae PXO99A]
PXO_RS27285	AF339839_1 putative transposase [Xanthomonas oryzae pv. oryzae]
PXO_RS17515	plasmid stabilization system [Xanthomonas oryzae pv. oryzae PXO99A]
PXO_RS03650	monovalent cation/H+ antiporter subunit C [Xanthomonas oryzae pv. oryzae MAFF 311018]
PXO_RS29710	hypothetical protein xccb100_0926 [Xanthomonas campestris pv. campestris str. B100]
PXO_RS16210	N-acetylglucosamine-6-phosphate deacetylase [Xanthomonas oryzae pv. oryzae PXO99A]
PXO_RS27075	hypothetical protein XOC_3879 [Xanthomonas oryzae pv. oryzicola BLS256]
PXO_RS25965	sodium/glucose cotransport protein [Xanthomonas oryzae pv. oryzae KACC 10331]
PXO_RS16645	hypothetical protein XOO3270 [Xanthomonas oryzae pv. oryzae KACC 10331]
PXO_RS29420	hypothetical protein PXO_04032 [Xanthomonas oryzae pv. oryzae PXO99A]
PXO_RS15040	bifunctional coenzyme PQQ synthesis protein C/D (Pyrroloquinolinequinone biosynthesis protein C/D) [Xanthomonas oryzae pv. oryzae PXO99A]
PXO_RS08540	hypothetical protein XOO_2669 [Xanthomonas oryzae pv. oryzae MAFF 311018]
PXO_RS29805	hypothetical protein XOC_1812 [Xanthomonas oryzae pv. oryzicola BLS256]
PXO_RS29850	hypothetical protein XOC_1918 [Xanthomonas oryzae pv. oryzicola BLS256]
PXO_RS07565	C-type cytochrome biogenesis protein/thioredoxin [Xanthomonas oryzae pv. oryzae KACC 10331]
PXO_RS22640	hypothetical protein PXO_02847 [Xanthomonas oryzae pv. oryzae PXO99A]
PXO_RS16080	phage head completion protein (GPL) [Xanthomonas oryzae pv. oryzae PXO99A]
PXO_RS01845	hypothetical protein PXO_03807 [Xanthomonas oryzae pv. oryzae PXO99A]
PXO_RS10830	hypothetical protein PXO_05605 [Xanthomonas oryzae pv. oryzae PXO99A]
PXO_RS22795	conserved hypothetical protein [Xanthomonas oryzae pv. oryzae KACC 10331]
PXO_RS05390	hypothetical protein PXO_04607 [Xanthomonas oryzae pv. oryzae PXO99A]
PXO_RS21760	hypothetical protein PXO_03029 [Xanthomonas oryzae pv. oryzae PXO99A]
PXO_RS01970	ISXo5 transposase [Xanthomonas oryzae pv. oryzae MAFF 311018]
PXO_RS29690	hypothetical protein XOO4832 [Xanthomonas oryzae pv. oryzae KACC 10331]
PXO_RS29455	hypothetical protein PXO_00618 [Xanthomonas oryzae pv. oryzae PXO99A]
PXO_RS16985	ISXo1 transposase, IS5 family [Xanthomonas oryzae pv. oryzicola BLS256]
PXO_RS29555	hypothetical protein XOO1121 [Xanthomonas oryzae pv. oryzae KACC 10331]
PXO_RS16990	ISXo5 transposase [Xanthomonas oryzae pv. oryzae PXO99A]
PXO_RS20965	transposase [Xanthomonas oryzae pv. oryzae KACC 10331]
PXO_RS17520	hypothetical protein PXO_02061 [Xanthomonas oryzae pv. oryzae PXO99A]
PXO_RS17160	acetyltransferase [Xanthomonas oryzae pv. oryzae PXO99A]
PXO_RS25800	AF339839_1 putative transposase [Xanthomonas oryzae pv. oryzae]
PXO_RS06475	hypothetical protein XOO_1386 [Xanthomonas oryzae pv. oryzae MAFF 311018]
PXO_RS17545	hypothetical protein XOO3465 [Xanthomonas oryzae pv. oryzae KACC 10331]
PXO_RS14590	MFS transporter [Xanthomonas oryzae pv. oryzae KACC 10331]
PXO_RS26650	transposase [Xanthomonas oryzae pv. oryzae KACC 10331]
PXO_RS16130	phage-related tail protein [Xanthomonas oryzae pv. oryzae MAFF 311018]
PXO_RS18770	hypothetical protein XOO_1133 [Xanthomonas oryzae pv. oryzae MAFF 311018]
PXO_RS08165	hypothetical protein XOO_2747 [Xanthomonas oryzae pv. oryzae MAFF 311018]
PXO_RS22860	transcriptional regulator [Xanthomonas oryzae pv. oryzae KACC 10331]
PXO_RS16115	phage virion morphogenesis protein [Xanthomonas oryzae pv. oryzae PXO99A]
PXO_RS25090	hypothetical protein PXO_03662 [Xanthomonas oryzae pv. oryzae PXO99A]
PXO_RS09380	hypothetical protein XOO2667 [Xanthomonas oryzae pv. oryzae KACC 10331]
PXO_RS08625	hypothetical protein PXO_00492 [Xanthomonas oryzae pv. oryzae PXO99A]
PXO_RS19340	IS1403 transposase, IS3 family [Xanthomonas oryzae pv. oryzicola BLS256]
PXO_RS27540	transposase [Xanthomonas oryzae pv. oryzae KACC 10331]
PXO_RS16180	gpU [Xanthomonas oryzae pv. oryzae PXO99A]
PXO_RS25710	hypothetical protein XOO_1522 [Xanthomonas oryzae pv. oryzae MAFF 311018]
PXO_RS04145	rod shape-determining protein MreD [Xanthomonas oryzae pv. oryzae PXO99A]
PXO_RS27575	transposase [Xanthomonas oryzae pv. oryzae KACC 10331]
PXO_RS06725	hypothetical protein XOO1545 [Xanthomonas oryzae pv. oryzae KACC 10331]
PXO_RS08170	hypothetical protein XOO2896 [Xanthomonas oryzae pv. oryzae KACC 10331]
PXO_RS14430	deoxyribodipyrimidine photolyase-like protein [Xanthomonas oryzae pv. oryzae PXO99A]
PXO_RS02040	two-component system regulatory protein [Xanthomonas oryzae pv. oryzae MAFF 311018]
PXO_RS19025	BlaI family transcriptional regulator [Xanthomonas oryzae pv. oryzae MAFF 311018]
PXO_RS03460	ISXo2 transposase [Xanthomonas oryzae pv. oryzae PXO99A]
PXO_RS29640	hypothetical protein PXO_01894 [Xanthomonas oryzae pv. oryzae PXO99A]
PXO_RS17855	DNA-3-methyladenine glycosylase I [Xanthomonas oryzae pv. oryzae MAFF 311018]
PXO_RS21890	hypothetical protein XOO0551 [Xanthomonas oryzae pv. oryzae KACC 10331]
PXO_RS18800	transposase [Xanthomonas oryzae pv. oryzae PXO99A]
PXO_RS29300	hypothetical protein XALc_2287 [Xanthomonas albilineans GPE PC73]
PXO_RS06290	ISXo8 transposase [Xanthomonas oryzae pv. oryzae PXO99A]
PXO_RS00690	ISXo5 transposase [Xanthomonas oryzae pv. oryzae PXO99A]
PXO_RS01820	hypothetical protein XOO4385 [Xanthomonas oryzae pv. oryzae KACC 10331]
PXO_RS20560	transposase [Xanthomonas oryzae pv. oryzae KACC 10331]
PXO_RS08305	hypothetical protein XAC1883 [Xanthomonas axonopodis pv. citri str. 306]
PXO_RS10790	transposase [Xanthomonas oryzae pv. oryzae MAFF 311018]
PXO_RS07625	hypothetical protein XOO2998 [Xanthomonas oryzae pv. oryzae KACC 10331]
PXO_RS06480	ISXoo6 transposase [Xanthomonas oryzae pv. oryzae MAFF 311018]
PXO_RS16105	lipoprotein [Xanthomonas oryzae pv. oryzae PXO99A]
PXO_RS18705	hypothetical protein XOO_1142 [Xanthomonas oryzae pv. oryzae MAFF 311018]
PXO_RS11465	ISXo5 transposase [Xanthomonas oryzae pv. oryzae PXO99A]
PXO_RS29685	hypothetical protein PXO_04449 [Xanthomonas oryzae pv. oryzae PXO99A]
PXO_RS16705	methylated-DNA-protein-cysteine S-methyltransferase related protein [Xanthomonas oryzae pv. oryzae MAFF 311018]
PXO_RS08475	hypothetical protein PXO_05548 [Xanthomonas oryzae pv. oryzae PXO99A]
PXO_RS29485	hypothetical protein XOO_2943 [Xanthomonas oryzae pv. oryzae MAFF 311018]
PXO_RS03420	hypothetical protein XOO4112 [Xanthomonas oryzae pv. oryzae KACC 10331]
PXO_RS06295	transposase [Xanthomonas oryzae pv. oryzae KACC 10331]
PXO_RS22055	hypothetical protein XOO0542 [Xanthomonas oryzae pv. oryzae KACC 10331]
PXO_RS21440	hypothetical protein XOO0718 [Xanthomonas oryzae pv. oryzae KACC 10331]
PXO_RS25865	AF339839_1 putative transposase [Xanthomonas oryzae pv. oryzae]
PXO_RS10855	hypothetical protein [Xanthomonas citri]
PXO_RS07935	replicative DNA helicase [Xanthomonas oryzae pv. oryzae PXO99A]
PXO_RS28915	hypothetical protein XOC_3265 [Xanthomonas oryzae pv. oryzicola BLS256]
PXO_RS07665	hypothetical protein XOO2990 [Xanthomonas oryzae pv. oryzae KACC 10331]
PXO_RS16200	Hypothetical Protein XCAW_04530 [Xanthomonas citri subsp. citri Aw12879]
PXO_RS07630	hypothetical protein XOO_2848 [Xanthomonas oryzae pv. oryzae MAFF 311018]
PXO_RS29900	hypothetical protein PXO_02722 [Xanthomonas oryzae pv. oryzae PXO99A]
PXO_RS07650	lipopolysaccharide biosynthesis protein [Xanthomonas oryzae pv. oryzae PXO99A]
PXO_RS07640	hypothetical protein XOO_2846 [Xanthomonas oryzae pv. oryzae MAFF 311018]
PXO_RS05495	hypothetical protein PXO_05504 [Xanthomonas oryzae pv. oryzae PXO99A]
PXO_RS15805	hypothetical protein PXO_01410 [Xanthomonas oryzae pv. oryzae PXO99A]
PXO_RS18435	hypothetical protein XOO1296 [Xanthomonas oryzae pv. oryzae KACC 10331]
PXO_RS13440	hypothetical protein XOO_1947 [Xanthomonas oryzae pv. oryzae MAFF 311018]
PXO_RS02175	dehydratase [Xanthomonas oryzae pv. oryzae MAFF 311018]
PXO_RS00705	antitoxin of toxin-antitoxin stability system [Xanthomonas oryzae pv. oryzae PXO99A]
PXO_RS16140	hypothetical protein XOO_1593 [Xanthomonas oryzae pv. oryzae MAFF 311018]
PXO_RS29015	hypothetical protein XOC_1684 [Xanthomonas oryzae pv. oryzicola BLS256]
PXO_RS05620	hypothetical protein XOO_3419 [Xanthomonas oryzae pv. oryzae MAFF 311018]
PXO_RS06115	hypothetical protein XOO3522 [Xanthomonas oryzae pv. oryzae KACC 10331]
PXO_RS09295	hypothetical protein XOO_2530 [Xanthomonas oryzae pv. oryzae MAFF 311018]
PXO_RS28745	hypothetical protein XOO2199 [Xanthomonas oryzae pv. oryzae KACC 10331]
PXO_RS27530	transposase [Xanthomonas oryzae pv. oryzae KACC 10331]
PXO_RS10775	IS1113 transposase [Xanthomonas oryzae pv. oryzae MAFF 311018]
PXO_RS10580	hypothetical protein XOO_2198 [Xanthomonas oryzae pv. oryzae MAFF 311018]
PXO_RS09815	carbonic anhydrase [Xanthomonas oryzae pv. oryzae PXO99A]
PXO_RS02335	hypothetical protein PXO_03697 [Xanthomonas oryzae pv. oryzae PXO99A]
PXO_RS18085	hypothetical protein PXO_01944 [Xanthomonas oryzae pv. oryzae PXO99A]
PXO_RS07675	hypothetical protein XOO2988 [Xanthomonas oryzae pv. oryzae KACC 10331]
PXO_RS10730	low molecular weight phosphotyrosine protein phosphatase [Xanthomonas oryzae pv. oryzae KACC 10331]
PXO_RS01150	IS1403 transposase, IS3 family [Xanthomonas oryzae pv. oryzicola BLS256]
PXO_RS03745	IS1403 transposase, IS3 family [Xanthomonas oryzae pv. oryzicola BLS256]
PXO_RS21135	hypothetical protein PXO_05753 [Xanthomonas oryzae pv. oryzae PXO99A]
PXO_RS29510	hypothetical protein XOO_1178 [Xanthomonas oryzae pv. oryzae MAFF 311018]
PXO_RS07635	hypothetical protein XOO_2847 [Xanthomonas oryzae pv. oryzae MAFF 311018]
PXO_RS29905	protease [Xanthomonas oryzae pv. oryzae PXO99A]
PXO_RS27690	transposase [Xanthomonas oryzae pv. oryzae KACC 10331]
PXO_RS03290	hypothetical protein XOO_0577 [Xanthomonas oryzae pv. oryzae MAFF 311018]
PXO_RS07570	cytochrome c-type biogenesis protein CcmF [Xanthomonas oryzae pv. oryzae PXO99A]
PXO_RS19050	hypothetical protein XOO_1079 [Xanthomonas oryzae pv. oryzae MAFF 311018]
PXO_RS29265	hypothetical protein PXO_03087 [Xanthomonas oryzae pv. oryzae PXO99A]
PXO_RS09745	putative transposase [Xanthomonas oryzae pv. oryzae KACC 10331]
PXO_RS05850	50S ribosomal protein L29 [Xanthomonas oryzae pv. oryzae KACC 10331]
PXO_RS04810	cell division protein [Xanthomonas oryzae pv. oryzae MAFF 311018]
PXO_RS19240	deoxyribonucleotide triphosphate pyrophosphatase [Xanthomonas oryzae pv. oryzae KACC 10331]
PXO_RS06215	IS1112 transposase [Xanthomonas oryzae pv. oryzae PXO99A]
PXO_RS09975	hypothetical protein XOO2419 [Xanthomonas oryzae pv. oryzae KACC 10331]
PXO_RS18005	RtxC-like protein [Xanthomonas oryzae pv. oryzae MAFF 311018]
PXO_RS26755	hypothetical protein XOO_1276 [Xanthomonas oryzae pv. oryzae MAFF 311018]
PXO_RS10585	hypothetical protein [Xanthomonas fragariae]
PXO_RS27675	transposase [Xanthomonas oryzae pv. oryzae KACC 10331]
PXO_RS22935	IS1403 transposase, IS3 family [Xanthomonas oryzae pv. oryzicola BLS256]
PXO_RS06260	ISXo8 transposase [Xanthomonas oryzae pv. oryzae PXO99A]
PXO_RS05160	hypothetical protein XOO3754 [Xanthomonas oryzae pv. oryzae KACC 10331]
PXO_RS17925	hypothetical protein XOO_1291 [Xanthomonas oryzae pv. oryzae MAFF 311018]
PXO_RS09685	AsnC family transcriptional regulator [Xanthomonas oryzae pv. oryzae KACC 10331]
PXO_RS01930	hypothetical protein PXO_03788 [Xanthomonas oryzae pv. oryzae PXO99A]
PXO_RS11435	hypothetical protein XOO2164 [Xanthomonas oryzae pv. oryzae KACC 10331]
PXO_RS22455	phosphatase [Xanthomonas oryzae pv. oryzae PXO99A]
PXO_RS21600	hypothetical protein XOO_0622 [Xanthomonas oryzae pv. oryzae MAFF 311018]
PXO_RS18155	transporter [Xanthomonas oryzae pv. oryzae PXO99A]
PXO_RS04950	hypothetical protein PXO_04342 [Xanthomonas oryzae pv. oryzae PXO99A]
PXO_RS25525	AF339839_1 putative transposase [Xanthomonas oryzae pv. oryzae]
PXO_RS17215	sulfite reductase flavoprotein [Xanthomonas oryzae pv. oryzae MAFF 311018]
PXO_RS18105	ferric enterobactin receptor [Xanthomonas oryzae pv. oryzae MAFF 311018]
PXO_RS07605	hypothetical protein XOO_2853 [Xanthomonas oryzae pv. oryzae MAFF 311018]
PXO_RS26770	glutamine synthetase [Xanthomonas oryzae pv. oryzae KACC 10331]
PXO_RS03975	two-component system sensor protein [Xanthomonas oryzae pv. oryzae KACC 10331]
PXO_RS16370	tRNA pseudouridine synthase B [Xanthomonas oryzae pv. oryzae KACC 10331]
PXO_RS17225	phosphoadenosine phosphosulfate reductase [Xanthomonas oryzae pv. oryzae KACC 10331]
PXO_RS17575	hypothetical protein PXO_02056 [Xanthomonas oryzae pv. oryzae PXO99A]
PXO_RS04015	hypothetical protein XOO_3772 [Xanthomonas oryzae pv. oryzae MAFF 311018]
PXO_RS29910	extracellular protease [Xanthomonas oryzae pv. oryzae PXO99A]
PXO_RS01795	nitrile hydratase activator [Xanthomonas oryzae pv. oryzae KACC 10331]
PXO_RS04590	two-component system sensor protein [Xanthomonas oryzae pv. oryzae PXO99A]
PXO_RS06150	paar motif family [Xanthomonas oryzae pv. oryzae PXO99A]
PXO_RS03280	hypothetical protein PXO_04087 [Xanthomonas oryzae pv. oryzae PXO99A]
PXO_RS00565	hypothetical protein PXO_03364 [Xanthomonas oryzae pv. oryzae PXO99A]
PXO_RS14410	cold shock protein [Xanthomonas campestris pv. campestris str. ATCC 33913]
PXO_RS21955	hypothetical protein SGR_419 [Streptomyces griseus subsp. griseus NBRC 13350]
PXO_RS03275	hypothetical protein XOO_0574 [Xanthomonas oryzae pv. oryzae MAFF 311018]
PXO_RS17220	sulfite reductase subunit beta [Xanthomonas oryzae pv. oryzae MAFF 311018]
PXO_RS06975	hypothetical protein PXO_04872 [Xanthomonas oryzae pv. oryzae PXO99A]
PXO_RS03805	hypothetical protein XOO4038 [Xanthomonas oryzae pv. oryzae KACC 10331]
PXO_RS02085	2-keto-3-deoxygluconate permease [Xanthomonas oryzae pv. oryzae MAFF 311018]
PXO_RS14825	colicin V secretion/processing ATP-binding protein CvaB [Xanthomonas oryzae pv. oryzae PXO99A]
PXO_RS09425	cytochrome D ubiquinol oxidase subunit I [Xanthomonas oryzae pv. oryzae PXO99A]
PXO_RS29550	hypothetical protein PXO_03348 [Xanthomonas oryzae pv. oryzae PXO99A]
PXO_RS18095	ferric enterobactin receptor [Xanthomonas oryzae pv. oryzae KACC 10331]
PXO_RS28080	transposase [Xanthomonas oryzae pv. oryzae KACC 10331]
PXO_RS19995	pseudouridylate synthase [Xanthomonas oryzae pv. oryzae PXO99A]
PXO_RS13795	iron permease [Xanthomonas oryzae pv. oryzae KACC 10331]
PXO_RS04985	TetR family transcriptional regulator [Xanthomonas oryzae pv. oryzae PXO99A]
PXO_RS17205	bifunctional sulfate adenylyltransferase subunit 1/adenylylsulfate kinase [Xanthomonas oryzae pv. oryzae MAFF 311018]
PXO_RS05875	30S ribosomal protein S14 [Xanthomonas campestris pv. campestris str. ATCC 33913]
PXO_RS27305	AF339839_1 putative transposase [Xanthomonas oryzae pv. oryzae]
PXO_RS17435	hypothetical protein XOO_3248 [Xanthomonas oryzae pv. oryzae MAFF 311018]
PXO_RS09345	hypothetical protein XOO_2520 [Xanthomonas oryzae pv. oryzae MAFF 311018]
PXO_RS01325	nitrogen regulatory protein P-II [Xanthomonas oryzae pv. oryzae MAFF 311018]
PXO_RS00390	type III secretion system protein HrpB [Xanthomonas oryzae pv. oryzae KACC 10331]
PXO_RS10660	hypothetical protein PXO_00601 [Xanthomonas oryzae pv. oryzae PXO99A]
PXO_RS17230	sulfite reductase [Xanthomonas oryzae pv. oryzae PXO99A]
PXO_RS04965	methyltransferase [Xanthomonas oryzae pv. oryzae PXO99A]
PXO_RS07595	serine protease [Xanthomonas oryzae pv. oryzae KACC 10331]
PXO_RS17235	TonB-dependent receptor [Xanthomonas oryzae pv. oryzae PXO99A]
PXO_RS21385	F0F1 ATP synthase subunit delta [Xanthomonas oryzae pv. oryzae PXO99A]
PXO_RS10940	bifunctional phosphoribosyl-AMP cyclohydrolase/phosphoribosyl-ATP pyrophosphatase [Xanthomonas oryzae pv. oryzae KACC 10331]
PXO_RS16585	aspartate-semialdehyde dehydrogenase [Xanthomonas oryzae pv. oryzae KACC 10331]
PXO_RS20980	ribosomal-protein-alanine acetyltransferase [Xanthomonas oryzae pv. oryzae MAFF 311018]
PXO_RS03285	ferrichrome-iron receptor 3 [Xanthomonas oryzae pv. oryzae MAFF 311018]
PXO_RS17260	siroheme synthase [Xanthomonas oryzae pv. oryzae KACC 10331]
PXO_RS08025	hypothetical protein XOO2925 [Xanthomonas oryzae pv. oryzae KACC 10331]
PXO_RS10895	hypothetical protein PXO_00553 [Xanthomonas oryzae pv. oryzae PXO99A]
PXO_RS06885	dephospho-CoA kinase [Xanthomonas oryzae pv. oryzae KACC 10331]
PXO_RS01330	ammonium transporter [Xanthomonas oryzae pv. oryzae PXO99A]
PXO_RS14700	TonB-dependent receptor [Xanthomonas oryzae pv. oryzae MAFF 311018]
PXO_RS09365	N-acetyl-gamma-glutamyl-phosphate reductase [Xanthomonas oryzae pv. oryzae MAFF 311018]
PXO_RS05655	molybdopterin biosynthesis protein B [Xanthomonas oryzae pv. oryzae KACC 10331]
PXO_RS05845	50S ribosomal protein L16 [Xanthomonas axonopodis pv. citri str. 306]
PXO_RS21450	hypothetical protein PXO_03096 [Xanthomonas oryzae pv. oryzae PXO99A]
PXO_RS22400	hypothetical protein [Xanthomonas campestris]
PXO_RS22085	hypothetical protein XOO0535 [Xanthomonas oryzae pv. oryzae KACC 10331]
PXO_RS20670	hypothetical protein PXO_02712 [Xanthomonas oryzae pv. oryzae PXO99A]
PXO_RS01675	recombination associated protein [Xanthomonas oryzae pv. oryzae KACC 10331]
PXO_RS07550	TAL effector AvrBs3/PthA [Xanthomonas oryzae pv. oryzae PXO99A]
PXO_RS09370	argininosuccinate lyase [Xanthomonas oryzae pv. oryzae MAFF 311018]
PXO_RS13540	hypothetical protein XOO_1929 [Xanthomonas oryzae pv. oryzae MAFF 311018]
PXO_RS06665	hypothetical protein XOO_1422 [Xanthomonas oryzae pv. oryzae MAFF 311018]
PXO_RS07745	transporter [Xanthomonas oryzae pv. oryzae KACC 10331]
PXO_RS05835	50S ribosomal protein L22 [Xanthomonas oryzae pv. oryzae PXO99A]
PXO_RS08255	regulatory protein [Xanthomonas oryzae pv. oryzae KACC 10331]
PXO_RS18145	vibrioferrin biosynthesis protein PvsA [Xanthomonas oryzae pv. oryzicola BLS256]
PXO_RS18160	iron transporter [Xanthomonas oryzae pv. oryzicola BLS256]
PXO_RS29645	Oar protein [Xanthomonas oryzae pv. oryzae MAFF 311018]
PXO_RS05830	30S ribosomal protein S19 [Xanthomonas campestris pv. campestris str. ATCC 33913]
PXO_RS02660	hypothetical protein XOO4208 [Xanthomonas oryzae pv. oryzae KACC 10331]
PXO_RS22390	flavodoxin [Xanthomonas oryzae pv. oryzae PXO99A]
PXO_RS07805	2-C-methyl-D-erythritol 4-phosphate cytidylyltransferase [Xanthomonas oryzae pv. oryzae KACC 10331]
PXO_RS22520	4-hydroxybenzoate octaprenyltransferase [Xanthomonas oryzae pv. oryzae KACC 10331]
PXO_RS18655	synthetase/amidase [Xanthomonas oryzae pv. oryzae KACC 10331]
PXO_RS18175	hypothetical protein XOO1352 [Xanthomonas oryzae pv. oryzae KACC 10331]
PXO_RS15895	protein GumF [Xanthomonas oryzae pv. oryzae KACC 10331]
PXO_RS02635	haloalkane dehalogenase [Xanthomonas oryzae pv. oryzae KACC 10331]
PXO_RS21395	ATP synthase F0F1 subunit C [Xanthomonas oryzae pv. oryzae KACC 10331]
PXO_RS06285	Rhs-related protein [Xanthomonas oryzae pv. oryzae MAFF 311018]
PXO_RS27175	transcriptional regulator [Xanthomonas fuscans]
PXO_RS05865	50S ribosomal protein L24 [Xanthomonas oryzae pv. oryzae PXO99A]
PXO_RS23890	IS1112 transposase [Xanthomonas oryzae pv. oryzae PXO99A]
PXO_RS13895	uridylate kinase [Xanthomonas oryzae pv. oryzae MAFF 311018]
PXO_RS00410	hypothetical protein XOO0094 [Xanthomonas oryzae pv. oryzae KACC 10331]
PXO_RS01990	type V secretory pathway protein [Xanthomonas oryzae pv. oryzae MAFF 311018]
PXO_RS13360	TrmH family RNA methyltransferase [Xanthomonas oryzae pv. oryzae PXO99A]
PXO_RS17790	UDP-N-acetylmuramoyl-L-alanyl-D-glutamate synthetase [Xanthomonas oryzae pv. oryzae KACC 10331]
PXO_RS17395	error-prone DNA polymerase [Xanthomonas oryzae pv. oryzae PXO99A]
PXO_RS23910	hypothetical protein XOO1718 [Xanthomonas oryzae pv. oryzae KACC 10331]
PXO_RS15925	hypothetical protein XCC2456 [Xanthomonas campestris pv. campestris str. ATCC 33913]
PXO_RS02325	phospho-2-dehydro-3-deoxyheptonate aldolase [Xanthomonas oryzae pv. oryzae MAFF 311018]
PXO_RS21465	DL-methionine transporter ATP-binding subunit [Xanthomonas oryzae pv. oryzae KACC 10331]
PXO_RS13905	undecaprenyl pyrophosphate synthase [Xanthomonas oryzae pv. oryzae KACC 10331]
PXO_RS08520	hypothetical protein [Escherichia coli]
PXO_RS19210	DNA-directed RNA polymerase subunit omega [Xanthomonas oryzae pv. oryzae MAFF 311018]
PXO_RS22660	pantothenate kinase [Xanthomonas oryzae pv. oryzae KACC 10331]
PXO_RS24020	polysaccharide deacetylase [Xanthomonas oryzae pv. oryzae PXO99A]
PXO_RS20865	adhesin-like protein A [Xanthomonas oryzae pv. oryzae PXO99A]
PXO_RS15875	GumJ protein [Xanthomonas oryzae pv. oryzae MAFF 311018]
PXO_RS03825	D-alanine/D-serine/glycine permease [Xanthomonas oryzae pv. oryzae MAFF 311018]
PXO_RS06905	hypothetical protein XOO_1469 [Xanthomonas oryzae pv. oryzae MAFF 311018]
PXO_RS10025	lysyl-tRNA synthetase [Xanthomonas oryzae pv. oryzae KACC 10331]
PXO_RS19540	hypothetical protein PXO_02435 [Xanthomonas oryzae pv. oryzae PXO99A]
PXO_RS20280	ISXoo8 transposase [Xanthomonas oryzae pv. oryzae PXO99A]
PXO_RS04345	TonB-dependent receptor [Xanthomonas oryzae pv. oryzae KACC 10331]
PXO_RS08815	outer membrane protein OprN [Xanthomonas oryzae pv. oryzae MAFF 311018]
PXO_RS03440	cationic amino acid transporter [Xanthomonas oryzae pv. oryzae KACC 10331]
PXO_RS09385	gamma-glutamyl kinase [Xanthomonas oryzae pv. oryzae MAFF 311018]
PXO_RS05935	50S ribosomal protein L17 [Xanthomonas axonopodis pv. citri str. 306]
PXO_RS02180	acyl transferase [Xanthomonas oryzae pv. oryzae MAFF 311018]
PXO_RS16675	hypothetical protein XOO3277 [Xanthomonas oryzae pv. oryzae KACC 10331]
PXO_RS06890	type IV pre-pilin leader peptidase [Xanthomonas oryzae pv. oryzae KACC 10331]
PXO_RS00775	glutamate synthase subunit beta [Xanthomonas oryzae pv. oryzae KACC 10331]
PXO_RS11200	predicted GTPases [Xanthomonas oryzae pv. oryzae KACC 10331]
PXO_RS21870	acetyl-CoA carboxylase biotin carboxylase subunit [Xanthomonas oryzae pv. oryzae KACC 10331]
PXO_RS16430	NADH dehydrogenase subunit H [Xanthomonas oryzae pv. oryzae KACC 10331]
PXO_RS19575	hypothetical protein XOO1065 [Xanthomonas oryzae pv. oryzae KACC 10331]
PXO_RS22225	signal transducer [Xanthomonas oryzae pv. oryzae KACC 10331]
PXO_RS09340	argininosuccinate synthase [Xanthomonas oryzae pv. oryzae MAFF 311018]
PXO_RS20375	thiamine biosynthesis protein ThiC [Xanthomonas oryzae pv. oryzae MAFF 311018]
PXO_RS22665	biotin--protein ligase [Xanthomonas oryzae pv. oryzae PXO99A]
PXO_RS07845	hypothetical protein PXO_00161 [Xanthomonas oryzae pv. oryzae PXO99A]
PXO_RS23505	RTS beta protein [Xanthomonas oryzae pv. oryzae MAFF 311018]
PXO_RS14820	glucan 1,4-beta-glucosidase [Xanthomonas oryzae pv. oryzae MAFF 311018]
PXO_RS16525	oxidoreductase [Xanthomonas oryzae pv. oryzae MAFF 311018]
PXO_RS14075	hypothetical protein XOO_1831 [Xanthomonas oryzae pv. oryzae MAFF 311018]
PXO_RS19225	hypothetical protein XOO1144 [Xanthomonas oryzae pv. oryzae KACC 10331]
PXO_RS24015	tRNA modification GTPase TrmE [Xanthomonas oryzae pv. oryzae PXO99A]
PXO_RS22395	hypothetical protein [Xanthomonas campestris]
PXO_RS22415	integral membrane protein [Xanthomonas oryzae pv. oryzicola BLS256]
PXO_RS16455	NADH dehydrogenase subunit C [Xanthomonas oryzae pv. oryzae KACC 10331]
PXO_RS06855	Rhs-related protein [Xanthomonas oryzae pv. oryzae MAFF 311018]
PXO_RS04695	riboflavin synthase subunit alpha [Xanthomonas oryzae pv. oryzae MAFF 311018]
PXO_RS16435	NADH dehydrogenase subunit G [Xanthomonas oryzae pv. oryzae KACC 10331]
PXO_RS01315	undecaprenyl pyrophosphate phosphatase [Xanthomonas oryzae pv. oryzae MAFF 311018]
PXO_RS02855	anthranilate phosphoribosyltransferase [Xanthomonas oryzae pv. oryzae MAFF 311018]
PXO_RS16400	NADH dehydrogenase subunit N [Xanthomonas oryzae pv. oryzae PXO99A]
PXO_RS02545	coproporphyrinogen III oxidase [Xanthomonas oryzae pv. oryzae KACC 10331]
PXO_RS21350	GLMU_XANOR RecName: Full=Bifunctional protein GlmU; Includes: RecName: Full=UDP-N-acetylglucosamine pyrophosphorylase; AltName: Full=N-acetylglucosamine-1-phosphate uridyltransferase; Includes: RecName: Full=Glucosamine-1-phosphate N-acetyltransferase
PXO_RS18700	3-dehydroquinate synthase [Xanthomonas oryzae pv. oryzae KACC 10331]
PXO_RS10765	glyoxalase [Xanthomonas oryzae pv. oryzae PXO99A]
PXO_RS04175	hypothetical protein PXO_04254 [Xanthomonas oryzae pv. oryzae PXO99A]
PXO_RS13660	SsrA-binding protein [Xanthomonas oryzae pv. oryzae KACC 10331]
PXO_RS06460	transposase TnpA, ISL3 family [Xanthomonas oryzae pv. oryzae PXO99A]
PXO_RS01285	hypothetical protein XOO4495 [Xanthomonas oryzae pv. oryzae KACC 10331]
PXO_RS09100	hypothetical protein XOO2723 [Xanthomonas oryzae pv. oryzae KACC 10331]
PXO_RS11075	dihydroorotate dehydrogenase 2 [Xanthomonas oryzae pv. oryzae PXO99A]
PXO_RS15865	GumL protein [Xanthomonas oryzae pv. oryzae KACC 10331]
PXO_RS08345	methyl-accepting chemotaxis protein [Xanthomonas oryzae pv. oryzae PXO99A]
PXO_RS02065	MetE/MetH family transcriptional regulator [Xanthomonas oryzae pv. oryzae MAFF 311018]
PXO_RS15395	LuxR family transcriptional regulator [Xanthomonas oryzae pv. oryzae PXO99A]
PXO_RS01750	glycyl-tRNA synthetase subunit beta [Xanthomonas oryzae pv. oryzae PXO99A]
PXO_RS01250	hypothetical protein XOO4502 [Xanthomonas oryzae pv. oryzae KACC 10331]
PXO_RS20985	hypothetical protein XOO_0740 [Xanthomonas oryzae pv. oryzae MAFF 311018]
PXO_RS27050	SAM-dependent methyltransferase [Xanthomonas oryzae pv. oryzae KACC 10331]
PXO_RS29810	hypothetical protein PXO_00741 [Xanthomonas oryzae pv. oryzae PXO99A]
PXO_RS16600	N5-glutamine S-adenosyl-L-methionine-dependent methyltransferase [Xanthomonas oryzae pv. oryzae KACC 10331]
PXO_RS16440	NADH-ubiquinone oxidoreductase NQO1 subunit [Xanthomonas oryzae pv. oryzae KACC 10331]
PXO_RS22215	anhydro-N-acetylmuramic acid kinase [Xanthomonas oryzae pv. oryzae KACC 10331]
PXO_RS16825	Maf-like protein [Xanthomonas oryzae pv. oryzae MAFF 311018]
PXO_RS02160	putative acyl carrier protein [Xanthomonas oryzae pv. oryzae]
PXO_RS17570	hypothetical protein XOO_3277 [Xanthomonas oryzae pv. oryzae MAFF 311018]
PXO_RS20680	acyl carrier protein [Xanthomonas oryzae pv. oryzae MAFF 311018]
PXO_RS07830	L-isoaspartate protein carboxylmethyltransferase type II [Xanthomonas oryzae pv. oryzae KACC 10331]
PXO_RS02580	dihydroxy-acid dehydratase [Xanthomonas oryzae pv. oryzae KACC 10331]
PXO_RS18515	HPr kinase/phosphorylase [Xanthomonas oryzae pv. oryzae KACC 10331]
PXO_RS08850	hypothetical protein XOO2772 [Xanthomonas oryzae pv. oryzae KACC 10331]
PXO_RS02810	hypothetical protein XOO4168 [Xanthomonas oryzae pv. oryzae KACC 10331]
PXO_RS13645	hypothetical protein XOO2026 [Xanthomonas oryzae pv. oryzae KACC 10331]
PXO_RS07120	isoleucyl-tRNA synthetase [Xanthomonas oryzae pv. oryzae KACC 10331]
PXO_RS16450	NADH dehydrogenase subunit D [Xanthomonas oryzae pv. oryzae KACC 10331]
PXO_RS05185	diadenosine tetraphosphatase [Xanthomonas oryzae pv. oryzae PXO99A]
PXO_RS09710	preprotein translocase subunit SecF [Xanthomonas oryzae pv. oryzae KACC 10331]
PXO_RS11080	UDP-N-acetylenolpyruvoylglucosamine reductase [Xanthomonas oryzae pv. oryzae PXO99A]
PXO_RS02645	methyltransferase [Xanthomonas oryzae pv. oryzae PXO99A]
PXO_RS15940	phenylalanyl-tRNA synthetase subunit alpha [Xanthomonas oryzae pv. oryzae PXO99A]
PXO_RS06170	OmpA family domain-containing protein [Xanthomonas oryzae pv. oryzae PXO99A]
PXO_RS19425	Mg++/citrate complex transporter [Xanthomonas oryzae pv. oryzae MAFF 311018]
PXO_RS19230	ribonuclease PH [Xanthomonas oryzae pv. oryzae MAFF 311018]
PXO_RS16740	hypothetical protein XOO3292 [Xanthomonas oryzae pv. oryzae KACC 10331]
PXO_RS11130	transcription-like protein [Xanthomonas oryzae pv. oryzae KACC 10331]
PXO_RS19430	3-ketoacyl-ACP reductase [Xanthomonas oryzae pv. oryzae MAFF 311018]
PXO_RS04690	hypothetical protein XOO3855 [Xanthomonas oryzae pv. oryzae KACC 10331]
PXO_RS15175	Holliday junction DNA helicase RuvB [Xanthomonas oryzae pv. oryzae KACC 10331]
PXO_RS09205	3-demethylubiquinone-9 3-methyltransferase [Xanthomonas oryzae pv. oryzae KACC 10331]
PXO_RS00125	trans-2-enoyl-CoA reductase [Xanthomonas oryzae pv. oryzae PXO99A]
PXO_RS09065	hypothetical protein XOO_2575 [Xanthomonas oryzae pv. oryzae MAFF 311018]
PXO_RS00085	aromatic-amino-acid aminotransferase [Xanthomonas oryzae pv. oryzae KACC 10331]
PXO_RS10610	keto-hydroxyglutarate-aldolase/keto-deoxy-phosphogluconate aldolase [Xanthomonas oryzae pv. oryzae PXO99A]
PXO_RS20675	3-oxoacyl-(acyl carrier protein) synthase II [Xanthomonas oryzae pv. oryzae MAFF 311018]
PXO_RS16895	leucyl-tRNA synthetase [Xanthomonas oryzae pv. oryzae PXO99A]
PXO_RS23580	acetate permease [Xanthomonas oryzae pv. oryzae KACC 10331]
PXO_RS22070	phosphoribosylamine--glycine ligase [Xanthomonas oryzae pv. oryzae PXO99A]
PXO_RS20990	phosphatidylserine synthase [Xanthomonas oryzae pv. oryzae MAFF 311018]
PXO_RS22505	8-amino-7-oxononanoate synthase [Xanthomonas oryzae pv. oryzae MAFF 311018]
PXO_RS08050	2-oxo-3-deoxygalactonate kinase [Xanthomonas oryzae pv. oryzae KACC 10331]
PXO_RS22480	dolichyl-phosphate mannose synthase-like protein [Xanthomonas oryzae pv. oryzae KACC 10331]
PXO_RS08155	ferrous iron transport protein B [Xanthomonas oryzae pv. oryzae MAFF 311018]
PXO_RS18215	outer membrane receptor for transport of vitamin B [Xanthomonas oryzae pv. oryzae KACC 10331]
PXO_RS16695	metallopeptidase [Xanthomonas oryzae pv. oryzae KACC 10331]
PXO_RS10655	succinate dehydrogenase flavoprotein subunit [Xanthomonas oryzae pv. oryzae PXO99A]
PXO_RS19150	fimbrial assembly protein [Xanthomonas oryzae pv. oryzae KACC 10331]
PXO_RS21420	dihydrolipoamide dehydrogenase [Xanthomonas oryzae pv. oryzae PXO99A]
PXO_RS19740	peptidyl-prolyl cis-trans isomerase [Xanthomonas oryzae pv. oryzae PXO99A]
PXO_RS07085	excinuclease ABC subunit A [Xanthomonas oryzae pv. oryzae PXO99A]
PXO_RS18365	hypothetical protein PXO_02254 [Xanthomonas oryzae pv. oryzae PXO99A]
PXO_RS07145	cytochrome O ubiquinol oxidase subunit I [Xanthomonas oryzae pv. oryzae MAFF 311018]
PXO_RS04840	undecaprenyldiphospho-muramoylpentapeptide beta-N- acetylglucosaminyltransferase [Xanthomonas oryzae pv. oryzae MAFF 311018]
PXO_RS06750	pseudouridylate synthase [Xanthomonas oryzae pv. oryzae KACC 10331]
PXO_RS15910	protein GumC [Xanthomonas oryzae pv. oryzae KACC 10331]
PXO_RS21475	nucleotide-binding protein [Xanthomonas oryzae pv. oryzae PXO99A]
PXO_RS22250	chromosome partitioning protein [Xanthomonas oryzae pv. oryzae KACC 10331]
PXO_RS05375	glutaminyl-tRNA synthetase [Xanthomonas oryzae pv. oryzae KACC 10331]
PXO_RS08030	dihydroxydipicolinate synthase [Xanthomonas oryzae pv. oryzae KACC 10331]
PXO_RS07770	DNA topoisomerase IV subunit B [Xanthomonas oryzae pv. oryzae MAFF 311018]
PXO_RS14805	hypothetical protein XOO1782 [Xanthomonas oryzae pv. oryzae KACC 10331]
PXO_RS08855	polar amino acid transporter [Xanthomonas oryzae pv. oryzae PXO99A]
PXO_RS21060	phosphoglucomutase [Xanthomonas oryzae pv. oryzae MAFF 311018]
PXO_RS01275	hypothetical protein XOO_4237 [Xanthomonas oryzae pv. oryzae MAFF 311018]
PXO_RS02205	pathogenicity protein [Xanthomonas oryzae pv. oryzae PXO99A]
